# Supplementary material for: Socio-cognitive factors influencing access to HIV prevention services among people who inject drugs in Dar es Salaam, Tanzania: An integrated bio-behavioural survey
Source: PLoS One. 2022 Jan 28;17(1):e0261500. doi: 10.1371/journal.pone.0261500 (PMC8797198; doi:10.1371/journal.pone.0261500)
Supplement: S1 Dataset — (XLSX) [file pone.0261500.s001.xlsx]

## Sheet: Sheet 1 - IBBS
age	income	bss_3	pwid_1	pwid_2	object_1	coupon_3_1	coupon_3_2	coupon_3_3	subjectid	agegp	age10gp	sex	education	education_grp	marstat	income_grp	work_petty_trading	work_private_company	work_self_employed	work_illegal_activities	work_none	bss1	recruiter_coupon	relate_recruiter	see_recruiter	know_recruiter	received_object	clean_needle_11	sharing_needle_1a	injection_new_needle1	m_condom1	violence_1a	sex_violence_1a	family_know1	stigma_teasing1	stigma_excluded1	stigma_gossiped1	stigma_lost_respect1	stigma_abandoned1	hiv_knowledge_1a	hiv_knowledge_2a	hiv_knowledge_3a	hiv_knowledge_4a	hiv_knowledge_5a	hiv_knowledge_6a	hiv_knowledge_7a	comprehensive_hiv_knowledge	risk_1a	risk_dont_use_condom
32	35000	yes	15	8	no	2002	2003	2004	2001	30-34	30-39	Male	Incomplete secondary	Secondary and above education	Married partner	<50,000	No	No	No	Yes	No	No	No	Someone you know but not closely	Once per week	1-2 years	No	No	Yes	Yes	Yes	No	Yes	Yes	Yes	Yes	Yes	Yes	Yes	Yes	No	Yes	No	Yes	Yes	No	Yes	High risk	No
42	200000	no	30	19	no	2017	2018	2019	2002	40+	40+	Male	Incomplete primary	Primary education	Separated/Divorced/Widowed	120,001-200,000	Yes	No	No	No	No	No	Yes	A close friend	Every day	More than 2 years	No	Yes	No	Yes	No	No	No	Yes	Yes	Yes	Yes	Yes	Yes	Yes	No	Yes	No	Yes	Yes	No	Yes	Low risk	No
36	900000	no	65	50	no	2020	2021	2022	2003	35-39	30-39	Male	Incomplete secondary	Secondary and above education	Separated/Divorced/Widowed	>200,000	No	No	No	No	No	No	Yes	Someone you know but not closely	Once per week	1-2 years	No	No	Yes	Yes	Yes	No	Yes	Yes	Yes	Yes	Yes	Yes	Yes	Yes	Yes	No	No	Yes	Yes	No	No	High risk	No
31	100000	no	150	60	no	2023	2024	2025	2004	30-34	30-39	Male	Completed primary	Primary education	Never married	50,000-120,000	No	No	Yes	No	No	No	Yes	A close friend	Every day	More than 2 years	No	Yes	No	Yes	No	Yes	No	Yes	No	No	No	No	No	Yes	Yes	No	No	Yes	Yes	No	No	High risk	No
41	900000	no	30	20	no	2006	2007	2008	2005	40+	40+	Male	More than Secondary	Secondary and above education	Married partner	>200,000	No	Yes	No	No	No	No	Yes	A close friend	Every day	More than 2 years	No	Yes	Yes	Yes	Yes	No	No	Yes	Yes	Yes	Yes	Yes	Yes	Yes	No	Yes	No	Yes	Yes	Yes	Yes	Medium risk	Yes
40	10000	no	7	7	no	2010	2011	2012	2009	40+	40+	Male	Completed primary	Primary education	Married partner	<50,000	No	No	Yes	No	No	No	No	Someone you know but not closely	Once per week	Less than 6 months	No	No	Yes	Yes	Yes	No	Yes	Yes	Yes	Yes	Yes	Yes	No	Yes	Don't know	Yes	No	Yes	Yes	Yes	No	High risk	Yes
32	10000	no	6	3	no	2031	2030	2029	2010	30-34	30-39	Male	Completed primary	Primary education	Never married	<50,000	Yes	No	No	No	No	No	Yes	A close friend	Every day	Less than 6 months	No	Yes	No	Yes	Yes	Yes	No	Yes	Yes	Yes	Yes	Yes	Yes	Yes	No	Yes	No	Yes	Yes	No	Yes	High risk	No
37	20000	no	8	5	no	2032	2033	2034	2011	35-39	30-39	Male	Completed primary	Primary education	Separated/Divorced/Widowed	<50,000	No	Yes	No	No	No	No	Yes	A sexual partner	Once per month	6 months to 1 year	No	No	Yes	No	No	No	No	Yes	No	No	Yes	Yes	Yes	No	No	Yes	No	No	Yes	No	No	High risk	No
36	1000000	no	8	8	no	2014	2015	2016	2013	35-39	30-39	Male	Incomplete primary	Primary education	Separated/Divorced/Widowed	>200,000	Yes	No	No	No	No	No	No	A close friend	Every day	More than 2 years	No	Yes	No	Yes	Yes	Yes	No	Yes	Yes	Yes	Yes	Yes	Yes	No	No	No	No	Yes	Yes	No	No	High risk	No
35	450000	no	12	8	no	2262	2264	2263	2014	35-39	30-39	Male	No school	No formal education	Never married	>200,000	Yes	No	No	No	No	Yes	Yes	Someone you know but not closely	Once per month	Less than 6 months	No	No	No	No	No	No	No	Yes	Yes	Yes	Yes	Yes	Yes	Yes	Yes	Yes	No	Yes	Yes	No	No	No risk
33	5000	no	30	15	no	2044	2045	2046	2015	30-34	30-39	Male	Completed secondary	Secondary and above education	Separated/Divorced/Widowed	<50,000	No	Yes	No	No	No	No	No	A close friend	Once per month	Less than 6 months	No	Yes	No	Yes	Yes	No	Yes	Yes	Yes	Yes	Yes	Yes	No	Yes	No	No	No	Yes	Yes	Yes	No	High risk	No
29	100000	no	3	3	no	2554	2555	2556	2016	25-29	20-29	Male	Completed primary	Primary education	Never married	50,000-120,000	Yes	No	No	No	No	No	Yes	Someone you inject with	Once per month	Less than 6 months	No	No	Yes	Yes	Yes	Yes	Yes	Yes	Yes	No	No	Yes	Yes	Yes	No	Yes	No	Yes	Yes	No	Yes	Medium risk	No
38	900000	no	100	80	no	2078	2076	2077	2018	35-39	30-39	Male	Incomplete primary	Primary education	Never married	>200,000	Yes	No	No	No	No	No	No	A close friend	Every day	More than 2 years	No	Yes	No	Yes	No	No	No	Yes	Yes	Yes	Don't know/ remember	Yes	Yes	Yes	Yes	Yes	No	Yes	Yes	Yes	No	No risk
30	350000	no	12	5	no	2238	2239	2240	2019	30-34	30-39	Male	Completed primary	Primary education	Separated/Divorced/Widowed	>200,000	No	Yes	No	No	No	No	Yes	A family member	Every day	More than 2 years	No	Yes	No	Yes	No	No	Yes	Yes	Yes	Yes	Yes	Yes	Yes	No	No	Don't know	No	Yes	Yes	No	No	No risk
31	30000	no	5	5	no	2026	2027	2028	2021	30-34	30-39	Male	Completed primary	Primary education	Married partner	<50,000	No	Yes	No	No	No	No	Yes	A close friend	Every day	More than 2 years	No	No	Yes	Yes	No	No	No	Yes	Yes	Yes	Yes	Yes	Yes	Yes	No	Don't know	No	Yes	Yes	No	No	High risk	Yes
32	5000	no	6	4	no	2228	2226	2227	2023	30-34	30-39	Male	Completed primary	Primary education	Separated/Divorced/Widowed	<50,000	No	Yes	No	No	No	No	Yes	A close friend	Every day	More than 2 years	No	No	Yes	Yes	Yes	No	No	Yes	Yes	Yes	Yes	Yes	Yes	Yes	No	Yes	Yes	Yes	Yes	No	No	Low risk	No
26	900000	no	10	10	no	2465	2464	2466	2024	25-29	20-29	Female	Incomplete primary	Primary education	Never married	>200,000	No	No	No	Yes	No		Yes	Someone you inject with	Every day	6 months to 1 year	No	No	Yes	Yes	Yes	Yes	Yes	Yes	Yes	Yes	Yes	Yes	Yes	Yes	Yes	No	No	Yes	Yes	No	No	High risk	Yes
35	100000	no	10	10	no	2225	2224	2223	2025	35-39	30-39	Male	Completed primary	Primary education	Separated/Divorced/Widowed	50,000-120,000	Yes	No	No	No	No	No	Yes	A close friend	Every day	1-2 years	No	No	Yes	No	Yes	No	No	Yes	Yes	Yes	Yes	Yes	Yes	No	Yes	Yes	Yes	No	No	Yes	No	High risk	No
21	6000	no	20	5	no	2038	2039	2040	2026	<24	20-29	Male	Completed primary	Primary education	Never married	<50,000	No	No	No	Yes	No	No	Yes	A close friend	Every day	1-2 years	No	Yes	Yes	Yes	Yes	Yes	No	No	Yes	Yes	Yes	Yes	Yes	No	No	Yes	No	No	Yes	No	No	High risk	No
20	70000	no	10	7	no	2043	2042	2041	2027	<24	20-29	Male	Completed primary	Primary education	Never married	50,000-120,000	Yes	No	No	No	No	No	Yes	Someone you inject with	Every day	6 months to 1 year	No	No	Yes	Yes	Yes	Yes	No	Yes	No	No	Yes	Yes	Yes	Yes	No	Yes	Yes	Yes	Yes	No	No	High risk	No
39	300000	no	60	45	no	2035	2036	2037	2028	35-39	30-39	Male	Incomplete secondary	Secondary and above education	Separated/Divorced/Widowed	>200,000	No	No	No	Yes	No	No	Yes	A close friend	Every day	1-2 years	No	No	Yes	Yes	Yes	No	No	Yes	Yes	Yes	Yes	Yes	Yes	Yes	Don't know	Yes	No	Yes	Yes	No	No	High risk	Yes
30	5000	no	20	6	no	2101	2102	2100	2029	30-34	30-39	Male	No school	No formal education	Married partner	<50,000	Yes	No	No	No	No	No	Yes	A sexual partner	Every day	More than 2 years	No	Yes	No	Yes	No	No	Yes	Yes	Yes	Yes	Yes	Yes	Yes	No	No	No	No	Yes	Yes	No	No	Medium risk	No
30	300000	yes	10	4	yes	2099	2098	2097	2031	30-34	30-39	Male	Incomplete primary	Primary education	Separated/Divorced/Widowed	>200,000	Yes	No	No	No	No	No	Yes	A close friend	Every day	More than 2 years	Yes	Yes	No	Yes	No	Yes	No	Yes	Yes	Yes	Yes	Yes	Yes	Yes	No	Yes	No	Yes	Yes	Yes	Yes	High risk	Yes
43	12000	no	7	5	no	2202	2203	2204	2032	40+	40+	Male	Incomplete secondary	Secondary and above education	Separated/Divorced/Widowed	<50,000	No	Yes	No	No	No	No	No	A close friend	Every day	More than 2 years	No	Yes	Yes	No	Yes	No	Yes	Yes	Yes	Yes	Yes	Yes	Yes	No	No	Yes	No	Yes	Yes	No	No	High risk	Yes
32	900000	no	20	15	no	2216	2215	2214	2033	30-34	30-39	Male	Incomplete secondary	Secondary and above education	Separated/Divorced/Widowed	>200,000	Yes	No	No	No	No	No	Yes	A close friend	Every day	More than 2 years	No	Yes	No	Yes	Yes	Yes	No	Yes	Yes	Yes	Yes	Yes	Yes	Yes	No	No	Yes	Yes	Yes	No	No	High risk	No
38	30000	no	30	15	no	2219	2218	2217	2034	35-39	30-39	Male	Completed primary	Primary education	Separated/Divorced/Widowed	<50,000	Yes	Yes	No	No	No	No	Yes	A close friend	Every day	More than 2 years	No	Yes	Yes	Yes	Yes	No	No	Yes	Yes	Yes	Yes	Yes	Yes	Yes	Yes	Yes	No	Yes	Yes	No	No	Low risk	No
30	750000	no	10	9	no	2096	2095	2094	2035	30-34	30-39	Male	Completed primary	Primary education	Never married	>200,000	No	No	No	No	No	No	No	A close friend	Once per week	6 months to 1 year	No	Yes	No	Yes	Yes	No	No	Yes	Yes	Yes	Yes	Yes	Yes	Yes	Yes	No	No	Yes	Yes	No	No	High risk	No
26	150000	no	30	13	no	2090	2089	2088	2036	25-29	20-29	Male	Completed primary	Primary education	Never married	120,001-200,000	Yes	No	No	No	No	No	Yes	A close friend	Every day	Less than 6 months	No	Yes	Yes	No	Yes	No	No	Yes	Yes	Yes	Yes	Yes	Yes	Yes	No	Yes	No	Yes	Yes	No	Yes	High risk	Yes
30	30000	no	3	3	no	2092	2091	2093	2037	30-34	30-39	Male	Incomplete primary	Primary education	Never married	<50,000	Yes	No	No	No	No	No	Yes	A close friend	Every day	More than 2 years	No	Yes	No	No	No	No	No	No	Yes	No	No	Yes	Yes	Yes	Yes	Yes	No	Yes	Yes	Yes	No	Low risk	No
24	20000	no	20	19	no	2050	2071	2072	2038	<24	20-29	Male	Completed primary	Primary education	Never married	<50,000	No	No	No	Yes	No	No	Yes	A close friend	Every day	6 months to 1 year	No	No	Yes	No	No	Yes	No	Yes	Yes	No	No	Yes	Yes	Yes	No	No	No	No	No	No	No	Medium risk	No
30	1200000	no	100	60	no	2049	2048	2047	2039	30-34	30-39	Male	Incomplete primary	Primary education	Separated/Divorced/Widowed	>200,000	No	No	Yes	No	No	No	No	A family member	Every day	More than 2 years	No	Yes	Yes	Yes	Yes	Yes	No	Yes	Yes	Yes	Yes	Yes	Yes	No	No	Yes	No	No	Yes	No	No	Medium risk	No
28	500000	no	30	5	no	2073	2074	2075	2040	25-29	20-29	Male	No school	No formal education	Never married	>200,000	No	Yes	No	No	No	No	Yes	A close friend	Every day	More than 2 years	No	No	Yes	Yes	Yes	No	No	Yes	No	Yes	Yes	Yes	Yes	Yes	Yes	Yes	No	Yes	Yes	No	No	High risk	Yes
45	20000	no	8	8	no	2085	2086	2087	2041	40+	40+	Male	Completed primary	Primary education	Separated/Divorced/Widowed	<50,000	Yes	No	No	No	No	No	Yes	A close friend	Every day	More than 2 years	No	No	Yes	No	No	No	Yes	Yes	Yes	Yes	Yes	Yes	Yes	Yes	No	Yes	No	No	Yes	No	No	High risk	No
22	60000	no	8	8	no	2082	2083	2084	2042	<24	20-29	Male	Completed primary	Primary education	Never married	50,000-120,000	Yes	No	No	No	No	No	Yes	A close friend	Every day	More than 2 years	No	Yes	Yes	Yes	Yes	No	No	Yes	Yes	Yes	Yes	Yes	Yes	Yes	Yes	Yes	No	Yes	Yes	Yes	No	High risk	No
35	7000	no	15	15	no	2079	2080	2081	2043	35-39	30-39	Male	Incomplete primary	Primary education	Never married	<50,000	No	Yes	No	No	No	No	Yes	A close friend	Every day	6 months to 1 year	No	No	No	Yes	No	Yes	Yes	Yes	Yes	Yes	Yes	Yes	Yes	No	No	Yes	No	No	Yes	No	No	High risk	Yes
43	30000	no	30	15	no	2109	2110	2111	2044	40+	40+	Male	Completed secondary	Secondary and above education	Married partner	<50,000	Yes	No	No	No	No	No	Yes	Someone you know but not closely	Every day	6 months to 1 year	No	No	Yes	Yes	Yes	No	No	Yes	Yes	Yes	Yes	Yes	No	Yes	No	Yes	No	Yes	Yes	No	Yes	High risk	No
45	350000	no	20	4	no	2113	2112	2114	2045	40+	40+	Male	Completed secondary	Secondary and above education	Separated/Divorced/Widowed	>200,000	Yes	No	No	No	No	No	Yes	A stranger, met for the first time	Less than once per month	Less than 6 months	No	No	Yes	Yes	Yes	No	No	Yes	No	Yes	Yes	Yes	Yes	Yes	No	Yes	No	Yes	Yes	Yes	Yes	High risk	Yes
25	300000	no	16	16	no	2164	2165	2163	2046	25-29	20-29	Male	Incomplete secondary	Secondary and above education	Never married	>200,000	Yes	No	No	No	No	No	Yes	A close friend	Every day	1-2 years	No	Yes	No	Yes	Yes	No	No	Yes	No	Yes	Yes	Yes	Yes	Yes	No	Yes	No	Yes	Yes	Yes	Yes	No risk
28	30000	no	10	3	no	2118	2119	2120	2047	25-29	20-29	Male	Completed primary	Primary education	Never married	<50,000	No	No	Yes	No	No	No	Yes	A close friend	Every day	More than 2 years	No	No	Yes	No	No	Yes	No	Yes	Yes	Yes	Yes	No	Yes	No	No	No	No	Yes	Yes	Don't know	No	High risk	No
30	30000	no	20	4	no	2121	2122	2123	2048	30-34	30-39	Male	Incomplete primary	Primary education	Never married	<50,000	Yes	No	No	No	No	No	Yes	A close friend	Every day	More than 2 years	No	No	Yes	Yes	Yes	Yes	No	No	Yes	Yes	Yes	Yes	Yes	No	No	No	No	Yes	Yes	No	No	High risk	Yes
25	10000	no	5	3	no	2115	2116	2117	2049	25-29	20-29	Male	Completed primary	Primary education	Never married	<50,000	Yes	No	No	No	No	No	Yes	A close friend	Every day	More than 2 years	No	Yes	No	Yes	Yes	No	No	Yes	Yes	No	Yes	Yes	Yes	No	No	No	No	Yes	Yes	Yes	No	Medium risk	Yes
31	30000	no	6	2	no	2124	2125	2126	2050	30-34	30-39	Male	Completed primary	Primary education	Never married	<50,000	No	Yes	No	No	No	No	Yes	A close friend	Every day	6 months to 1 year	No	No	Yes	Yes	Yes	Yes	No	Yes	Yes	Yes	Yes	Yes	Yes	Yes	No	Yes	No	Yes	Yes	Yes	Yes	High risk	No
27	10000	no	20	20	yes	2127	2128	2129	2071	25-29	20-29	Male	Completed primary	Primary education	Married partner	<50,000	No	No	Yes	No	No	No	Yes	A close friend	Every day	Less than 6 months	Yes	No	Yes	No	No	Yes	No	Yes	Yes	Yes	Yes	Yes	Yes	Yes	No	Yes	No	Yes	Yes	No	Yes	High risk	Yes
40	60000	no	15	15	no	2131	2132	2130	2072	40+	40+	Male	Incomplete primary	Primary education	Separated/Divorced/Widowed	50,000-120,000	Yes	No	No	No	No	No	Yes	Someone you know but not closely	Every day	Less than 6 months	No	No	Yes	No	No	No	No	Yes	Yes	Yes	Yes	Yes	Yes	Yes	Don't know	Yes	No	Yes	Yes	Yes	No	High risk	Yes
36	15000	no	3	3	no	2274	2275	2276	2073	35-39	30-39	Male	Incomplete primary	Primary education	Never married	<50,000	Yes	No	No	No	No	No	No	A close friend	Every day	More than 2 years	No	No	Yes	No	Yes	No	No	Yes	Yes	No	Yes	Yes	Yes	Yes	No	Yes	No	Yes	Yes	No	Yes	High risk	Yes
22	60000	no	50	20	no	2268	2270	2269	2074	<24	20-29	Male	Completed primary	Primary education	Never married	50,000-120,000	No	No	Yes	No	No	No	Yes	A close friend	Every day	1-2 years	No	Yes	Yes	Yes	Yes	No	No	No	Yes	Yes	Yes	Yes	Yes	Yes	No	Yes	No	Yes	Yes	Yes	Yes	High risk	No
32	600000	no	10	3	no	2265	2266	2267	2075	30-34	30-39	Male	Completed primary	Primary education	Married partner	>200,000	No	Yes	No	No	No	No	Yes	A close friend	Every day	More than 2 years	No	Yes	No	Yes	No	No	No	No	No	No	No	No	No	Yes	No	No	No	Yes	Yes	No	No	No risk
31	4000	no	40	39	no	2136	2137	2138	2076	30-34	30-39	Male	Completed primary	Primary education	Never married	<50,000	Yes	No	No	No	No	No	Yes	A close friend	Once per week	Less than 6 months	No	Yes	No	Yes	Yes	Yes	No	Yes	Yes	Yes	Yes	Yes	Yes	No	No	No	No	Yes	Yes	No	No	High risk	Yes
42	150000	no	50	30	no	2139	2140	2141	2077	40+	40+	Male	Incomplete primary	Primary education	Never married	120,001-200,000	Yes	No	No	No	No	No	Yes	A close friend	Every day	More than 2 years	No	No	Yes	No	No	Yes	No	No	Yes	Yes	Yes	Yes	Yes	Yes	Yes	Yes	Yes	Yes	Yes	Yes	No	High risk	Yes
35	10000	no	10	10	no	2133	2134	2135	2078	35-39	30-39	Male	Incomplete primary	Primary education	Never married	<50,000	Yes	No	No	No	No	No	Yes	A close friend	Every day	1-2 years	No	Yes	Yes	Yes	No	No	No	No	Yes	No	Yes	Yes	Yes	No	No	No	No	No	Yes	No	No	Medium risk	Yes
30	200000	yes	12	8	no	2200	2201	2199	2079	30-34	30-39	Male	Incomplete primary	Primary education	Separated/Divorced/Widowed	120,001-200,000	Yes	No	No	No	No	No	Yes	A close friend	Every day	More than 2 years	No	Yes	No	Yes	Yes	Yes	No	Yes	Yes	No	Yes	Yes	Yes	Yes	No	No	No	Yes	Yes	Yes	No	No risk
30	80000	no	20	20	no	2190	2192	2191	2080	30-34	30-39	Male	Completed secondary	Secondary and above education	Never married	50,000-120,000	Yes	No	No	No	No	No	Yes	A close friend	Every day	More than 2 years	No	Yes	Yes	Yes	Yes	No	No	Yes	Yes	No	Yes	Yes	Yes	Yes	No	Yes	No	Yes	Yes	No	Yes	High risk	Yes
34	40000	no	100	99	no	2196	2197	2198	2081	30-34	30-39	Male	Incomplete secondary	Secondary and above education	Separated/Divorced/Widowed	<50,000	No	Yes	No	No	No	No	No	A close friend	Every day	More than 2 years	No	Yes	Yes	Yes	Yes	No	No	Yes	Yes	Yes	Yes	Yes	Yes	Yes	Yes	Yes	No	No	Yes	No	No	Low risk	No
29	30000	no	30	6	no	2157	2158	2159	2082	25-29	20-29	Male	Completed primary	Primary education	Never married	<50,000	No	No	Yes	No	No	No	Yes	A close friend	Every day	More than 2 years	No	Yes	No	Yes	Yes	Yes	No	Yes	Yes	No	No	Yes	Yes	No	No	No	No	Yes	Yes	No	No	High risk	No
40	10000	no	30	7	no	2154	2155	2156	2083	40+	40+	Male	Completed primary	Primary education	Never married	<50,000	Yes	No	No	No	No	No	No	A close friend	Every day	More than 2 years	No	No	No	Yes	Yes	No	No	Yes	Yes	Yes	Yes	Yes	Yes	Yes	No	No	No	Yes	Yes	No	No	High risk	Yes
33	30000	no	6	6	no	2151	2152	2153	2084	30-34	30-39	Male	Completed secondary	Secondary and above education	Married partner	<50,000	No	Yes	No	No	No	No	Yes	A close friend	Every day	1-2 years	No	Yes	No	Yes	No	No	Yes	Yes	Yes	No	Yes	Yes	No	Yes	No	No	No	Yes	Yes	No	No	Medium risk	Yes
34	30000	no	10	6	no	2166	2167	2168	2085	30-34	30-39	Male	Completed primary	Primary education	Separated/Divorced/Widowed	<50,000	Yes	No	No	No	No	No	No	A close friend	Every day	1-2 years	No	Yes	No	Yes	Yes	Yes	No	No	Yes	No	Yes	Yes	Yes	Yes	No	Yes	No	Yes	Yes	No	Yes	Medium risk	Yes
25	40000	no	20	15	no	2161	2162	2160	2086	25-29	20-29	Male	Completed primary	Primary education	Never married	<50,000	Yes	No	No	No	No	No	Yes	Someone you inject with	Every day	More than 2 years	No	Yes	No	Yes	Yes	Yes	No	Yes	Yes	No	Yes	Yes	No	Yes	Don't know	Don't know	Don't know	Don't know	Yes	Yes	No	No risk
36	40000	no	80	80	no	2170	2171	2169	2087	35-39	30-39	Male	Completed secondary	Secondary and above education	Never married	<50,000	No	No	Yes	No	No	No	No	A close friend	Every day	More than 2 years	No	Yes	No	Yes	Yes	No	Yes	Yes	Yes	Yes	Yes	Yes	Yes	No	No	No	No	Yes	Yes	No	No	High risk	Yes
33	120000	no	50	45	no	2243	2242	2241	2088	30-34	30-39	Male	Incomplete secondary	Secondary and above education	Never married	50,000-120,000	Yes	No	No	No	No	No	Yes	A close friend	Every day	1-2 years	No	Yes	No	Yes	Yes	Yes	No	Yes	Yes	Yes	No	No	Yes	Yes	Yes	Yes	No	Yes	Yes	No	No	High risk	Yes
25	400000	no	10	5	no	2235	2236	2237	2089	25-29	20-29	Male	Completed primary	Primary education	Never married	>200,000	Yes	No	No	No	No	No	Yes	A close friend	Every day	1-2 years	No	Yes	No	Yes	Yes	No	No	Yes	Yes	Yes	Yes	Yes	Yes	Yes	No	Yes	No	Yes	Yes	No	Yes	High risk	No
37	20000	no	7	5	no	2208	2209	2210	2090	35-39	30-39	Male	Completed primary	Primary education	Separated/Divorced/Widowed	<50,000	Yes	No	No	No	No	No	No	A close friend	Every day	6 months to 1 year	No	Yes	Yes	Yes	No	Yes	No	Yes	Yes	Yes	Yes	Yes	Yes	Yes	No	Yes	Yes	Yes	Yes	Yes	No	High risk	Yes
29	5000	no	12	12	yes	2178	2179	2180	2091	25-29	20-29	Male	Completed primary	Primary education	Never married	<50,000	Yes	No	No	No	No	Yes	No	Someone you know but not closely	Less than once per month	No response	Yes	Yes	No	Yes	Yes	No	No	Yes	Yes	No	Yes	Yes	Yes	Yes	No	Don't know	No	Yes	Yes	No	No	High risk	No
25	20000	no	6	6	no	2172	2173	2174	2092	25-29	20-29	Male	Completed primary	Primary education	Separated/Divorced/Widowed	<50,000	Yes	No	No	Yes	No	No	Yes	A close friend	Every day	More than 2 years	No	Yes	No	Yes	Yes	Yes	No	Yes	Yes	Yes	Yes	Yes	Yes	Yes	No	No	Yes	Yes	Yes	Yes	No	High risk	Yes
45	300000	no	10	10	no	2186	2184	2185	2093	40+	40+	Male	Incomplete primary	Primary education	Never married	>200,000	Yes	No	No	No	No	No	Yes	Someone you know but not closely	Once per month	Less than 6 months	No	Yes	No	Yes	No	Yes	No	Yes	Yes	Yes	Yes	Yes	Yes	Yes	Yes	Yes	Yes	Yes	Yes	Yes	No	High risk	Yes
30	15000	no	30	30	no	2142	2143	2144	2094	30-34	30-39	Male	Completed primary	Primary education	Married partner	<50,000	No	No	Yes	No	No	No	Yes	Someone you know but not closely	Every day	More than 2 years	No	Yes	No	Yes	No	No	No	No	No	No	Yes	Yes	No	Yes	No	Don't know	No	Yes	Yes	No	No	No risk
34	400000	no	100	100	no	2145	2146	2147	2095	30-34	30-39	Male	Completed primary	Primary education	Never married	>200,000	No	Yes	No	No	No	No	No	A close friend	Every day	More than 2 years	No	Yes	Yes	Yes	Yes	Yes	No	Yes	Yes	Yes	Yes	Yes	Yes	Yes	No	Yes	No	No	Yes	No	No	High risk	Yes
37	300000	no	7	7	no	2149	2148	2150	2096	35-39	30-39	Male	Completed primary	Primary education	Never married	>200,000	Yes	No	No	No	No	No	Yes	A sexual partner	Every day	More than 2 years	No	Yes	No	Yes	Yes	No	No	Yes	Yes	No	No	No	Yes	Yes	No	Yes	Yes	Yes	Yes	Yes	No	High risk	Yes
44	20000	no	30	17	no	2103	2104	2105	2097	40+	40+	Male	Incomplete primary	Primary education	Never married	<50,000	Yes	No	No	No	No	No	Yes	Someone you inject with	Every day	More than 2 years	No	No	Yes	No	Yes	No	No	Yes	Yes	Yes	Yes	Yes	Yes	Yes	No	No	No	Yes	Yes	No	No	High risk	Yes
35	10000	no	5	5	no	2106	2107	2108	2098	35-39	30-39	Male	Completed primary	Primary education	Separated/Divorced/Widowed	<50,000	No	Yes	No	No	No	No	Yes	A close friend	Every day	More than 2 years	No	No	Yes	Yes	No	Yes	Yes	Yes	Yes	Yes	Yes	Yes	Yes	Yes	No	Yes	No	Yes	Yes	Yes	Yes	High risk	Yes
33	20000	no	9	9	no	2289	2290	2291	2099	30-34	30-39	Male	Completed primary	Primary education	Never married	<50,000	No	Yes	No	No	No	No	No	A close friend	Every day	More than 2 years	No	Yes	Yes	Yes	No	No	No	No	Yes	Yes	Yes	Yes	Yes	Yes	No	Yes	No	Yes	Yes	Yes	Yes	High risk	Yes
32	0	no	20	10	no	2181	2182	2183	2100	30-34	30-39	Male	Completed primary	Primary education	Never married	<50,000	No	No	No	No	Yes	No	No	A close friend	Every day	More than 2 years	No	Yes	No	Yes	No	Yes	No	Yes	Yes	No	Yes	Yes	Yes	Yes	Yes	Yes	No	Yes	Yes	No	No	High risk	Yes
28	400000	no	10	6	no	2193	2194	2195	2101	25-29	20-29	Male	Completed primary	Primary education	Never married	>200,000	Yes	No	No	No	No	No	Yes	A close friend	Every day	More than 2 years	No	Yes	Yes	Yes	Yes	No	No	Yes	Yes	Yes	Yes	Yes	No	Yes	No	No	No	Yes	Yes	No	No	Medium risk	No
35	600000	no	50	15	yes	2175	2177	2176	2102	35-39	30-39	Male	Completed primary	Primary education	Never married	>200,000	Yes	Yes	No	Yes	No	No	Yes	A close friend	Every day	More than 2 years	Yes	Yes	No	Yes	Yes	No	No	Yes	Yes	Yes	Yes	Yes	Yes	Yes	No	Yes	No	Yes	Yes	Yes	Yes	No risk
35	15000	no	15	11	yes	2229	2230	2231	2103	35-39	30-39	Male	Completed primary	Primary education	Married partner	<50,000	No	No	Yes	No	No	No	Yes	A close friend	Every day	More than 2 years	Yes	No	Yes	Yes	Yes	No	No	Yes	Yes	No	No	No	No	Yes	No	Yes	No	Yes	Yes	Yes	Yes	No risk
41	20000	no	10	4	no	2233	2234	2232	2104	40+	40+	Male	Completed primary	Primary education	Married partner	<50,000	Yes	No	No	No	No	No	Yes	A close friend	Once per week	More than 2 years	No	No	Yes	Yes	Yes	Yes	No	Yes	Yes	No	Yes	Yes	Yes	Yes	No	Yes	No	Yes	Yes	No	Yes	High risk	No
34	15000	no	20	5	no	2222	2221	2220	2105	30-34	30-39	Male	Incomplete secondary	Secondary and above education	Never married	<50,000	Yes	No	No	No	No	No	Yes	A close friend	Every day	More than 2 years	No	Yes	No	Yes	Yes	No	No	Yes	No	Yes	No	Yes	Yes	Yes	Yes	Yes	Yes	Yes	Yes	Yes	No	High risk	No
47	40000	no	7	7	no	2187	2188	2189	2106	40+	40+	Male	Completed primary	Primary education	Married partner	<50,000	Yes	No	No	No	No	No	Yes	A close friend	Every day	6 months to 1 year	No	Yes	No	Yes	Yes	No	No	Yes	No	No	No	No	No	Yes	Yes	Yes	No	Yes	Yes	No	No	Medium risk	No
39	30000	no	5	5	no	2211	2212	2213	2107	35-39	30-39	Male	Completed primary	Primary education	Separated/Divorced/Widowed	<50,000	No	No	No	No	Yes	No	Yes	A close friend	Every day	More than 2 years	No	No	Yes	Yes	Yes	No	No	Yes	Yes	Yes	Yes	Yes	Yes	Yes	No	No	No	Yes	Yes	No	No	High risk	Yes
38	15000	no	6	3	no	2205	2206	2207	2108	35-39	30-39	Male	Completed primary	Primary education	Separated/Divorced/Widowed	<50,000	No	Yes	No	No	No	No	Yes	A close friend	Once per week	More than 2 years	No	Yes	No	Yes	Yes	No	No	Yes	No	No	No	Yes	Yes	No	No	Yes	No	Yes	Yes	No	No	No risk
28	500000	no	30	6	no	2424	2423	2422	2109	25-29	20-29	Male	Incomplete primary	Primary education	Never married	>200,000	No	Yes	No	No	No	No	Yes	Someone you know but not closely	Every day	6 months to 1 year	No	Yes	No	Yes	Yes	Yes	No	Yes	Yes	Yes	Yes	Yes	Yes	Yes	No	Yes	No	No	Yes	Yes	No	High risk	Yes
40	40000	no	20	15	no	2359	2360	2361	2110	40+	40+	Female	Incomplete primary	Primary education	Never married	<50,000	No	No	No	Yes	No		Yes	A close friend	Every day	1-2 years	No	Yes	Yes	Yes	Yes	Yes	No	Yes	Yes	Yes	Yes	Yes	Yes	No	No	No	No	Yes	Yes	Yes	No	High risk	No
35	450000	no	40	15	no	2394	2395	2393	2111	35-39	30-39	Male	Completed primary	Primary education	Married partner	>200,000	No	No	Yes	No	No	No	Yes	A close friend	Every day	More than 2 years	No	No	No	No	No	No	No	Yes	No	Yes	Yes	No	No	Yes	No	Yes	No	Yes	Yes	Yes	Yes	No risk
42	200000	no	20	20	no	2716	2717	2718	2112	40+	40+	Male	Completed secondary	Secondary and above education	Married partner	120,001-200,000	No	No	No	Yes	No	No	Yes	A close friend	Every day	1-2 years	No	No	Yes	No	Yes	Yes	No	Yes	Yes	Yes	Yes	Yes	Yes	No	No	Yes	No	Yes	Yes	No	No	High risk	No
41	300000	no	10	6	no	2412	2411	2410	2113	40+	40+	Male	Completed primary	Primary education	Separated/Divorced/Widowed	>200,000	No	No	No	No	No	No	Yes	Someone you inject with	Every day	More than 2 years	No	Yes	No	No	Yes	No	No	Yes	Yes	Yes	Yes	Yes	Yes	Yes	No	Yes	No	Yes	Yes	No	Yes	No risk
47	150000	no	10	6	no	2247	2248	2249	2115	40+	40+	Male	Completed primary	Primary education	Separated/Divorced/Widowed	120,001-200,000	No	Yes	No	No	No	No	No	A close friend	Every day	1-2 years	No	Yes	No	Yes	Yes	No	No	No	No	Yes	No	No	Yes	No	Yes	Yes	No	Yes	Yes	Yes	No	Low risk	Yes
45	500000	no	10	5	no	2252	2251	2250	2116	40+	40+	Male	Completed secondary	Secondary and above education	Separated/Divorced/Widowed	>200,000	No	No	No	Yes	No	No	Yes	Someone you inject with	Every day	More than 2 years	No	No	Yes	No	Yes	Yes	Yes	Yes	Yes	Yes	Yes	Yes	Yes	Yes	Don't know	Yes	No	Yes	Yes	No	No	High risk	No
35	90000	no	15	5	no	2244	2246	2245	2117	35-39	30-39	Male	Incomplete primary	Primary education	Never married	50,000-120,000	Yes	No	No	No	No	No	Yes	A close friend	Every day	More than 2 years	No	Yes	No	Yes	No	No	No	Yes	Yes	Yes	Yes	Yes	Yes	No	No	Yes	No	Yes	Yes	Yes	No	High risk	Yes
31	300000	no	3	3	no	2288	2287	2286	2118	30-34	30-39	Male	More than Secondary	Secondary and above education	Never married	>200,000	No	Yes	No	No	No	No	Yes	A close friend	Once per week	More than 2 years	No	No	No	Yes	Yes	No	No	No	Yes	No	Yes	No	Yes	Yes	No	Yes	No	Yes	Yes	No	Yes	Medium risk	Yes
32	600000	no	7	7	no	2283	2284	2285	2119	30-34	30-39	Male	Incomplete primary	Primary education	Never married	>200,000	No	No	Yes	No	No	No	Yes	A close friend	Every day	More than 2 years	No	Yes	Yes	Yes	Yes	Yes	Yes	Yes	Yes	Yes	Yes	Yes	Yes	Yes	Yes	Yes	No	Yes	Yes	No	No	No risk
23	600000	no	30	10	no	2292	2293	2294	2120	<24	20-29	Male	Completed primary	Primary education	Never married	>200,000	No	No	Yes	No	No	No	Yes	A close friend	Once per week	More than 2 years	No	Yes	No	Yes	Yes	No	No	Yes	Yes	Yes	Yes	Yes	Yes	Yes	Don't know	No	No	Yes	Yes	Yes	No	No risk
30	45000	no	16	6	no	2256	2257	2258	2121	30-34	30-39	Male	Incomplete primary	Primary education	Never married	<50,000	Yes	No	No	No	No	No	Yes	Someone you know but not closely	Every day	More than 2 years	No	Yes	Yes	Yes	Yes	Yes	No	Yes	Yes	Yes	No	Yes	Yes	Yes	No	No	Yes	No	No	No	No	No risk
32	500000	no	30	10	no	2261	2260	2259	2122	30-34	30-39	Male	Incomplete secondary	Secondary and above education	Never married	>200,000	No	No	Yes	No	No	No	Yes	Someone you inject with	Every day	More than 2 years	No	No	Yes	No	Yes	No	Yes	Yes	Yes	Yes	Yes	Yes	Yes	Yes	Don't know	No	No	Yes	Yes	No	No	High risk	No
37	450000	no	14	14	no	2253	2254	2255	2123	35-39	30-39	Male	Completed primary	Primary education	Married partner	>200,000	Yes	No	No	No	No	No	Yes	A close friend	Every day	More than 2 years	No	No	Yes	Yes	Yes	Yes	Yes	Yes	Yes	Yes	Yes	Yes	Yes	Yes	No	Yes	No	Yes	Yes	Don't know	Yes	High risk	Yes
42	40000	no	15	15	no	2271	2272	2273	2124	40+	40+	Male	Completed primary	Primary education	Married partner	<50,000	No	No	Yes	No	No	No	Yes	A close friend	Every day	1-2 years	No	No	Yes	Yes	No	No	No	Yes	No	No	No	Yes	Yes	No	No	Yes	No	Yes	Yes	Yes	No	High risk	No
32	300000	no	20	7	no	2282	2281	2280	2125	30-34	30-39	Male	Completed primary	Primary education	Never married	>200,000	No	No	Yes	No	No	No	Yes	A close friend	Every day	More than 2 years	No	Yes	No	Yes	Yes	Yes	No	Yes	Yes	Yes	Yes	Yes	Yes	Don't know	No	No	No	Yes	Yes	No	No	No risk
44	280000	no	7	5	no	2279	2277	2278	2126	40+	40+	Male	Completed primary	Primary education	Never married	>200,000	Yes	No	No	No	No	No	Yes	A close friend	Every day	Less than 6 months	No	Yes	No	Yes	Yes	No	No	Yes	Yes	No	Yes	Yes	No	Yes	No	Yes	Yes	Yes	Yes	Yes	No	No risk
26	40000	no	10	5	no	2383	2384	2385	2127	25-29	20-29	Male	Completed secondary	Secondary and above education	Never married	<50,000	Yes	No	No	No	No	No	Yes	A close friend	Every day	6 months to 1 year	No	No	Yes	No	Yes	Yes	No	Yes	Yes	No	Yes	Yes	Yes	No	No	Yes	No	Yes	Yes	No	No	High risk	No
35	30000	no	20	15	no	2377	2378	2379	2128	35-39	30-39	Male	Completed primary	Primary education	Never married	<50,000	No	No	Yes	No	No	No	Yes	A close friend	Once per week	More than 2 years	No	Yes	No	Yes	Yes	No	No	Yes	No	No	No	Yes	Yes	Yes	No	Yes	No	Yes	Yes	No	Yes	Medium risk	No
28	30000	no	20	10	no	2414	2413	2415	2129	25-29	20-29	Male	Completed primary	Primary education	Never married	<50,000	Yes	No	No	No	No	No	Yes	A close friend	Every day	More than 2 years	No	No	No	No	No	Yes	No	Yes	No	Yes	Yes	Yes	Yes	No	No	Yes	Yes	Yes	Yes	Yes	No	High risk	Yes
33	150000	no	30	15	no	2364	2363	2362	2130	30-34	30-39	Male	Completed primary	Primary education	Never married	120,001-200,000	Yes	No	No	No	No	No	Yes	A close friend	Every day	More than 2 years	No	No	Yes	No	No	No	No	Yes	Yes	Yes	Yes	Yes	Yes	Yes	Yes	Yes	Yes	Yes	Yes	No	No	High risk	Yes
35	200000	no	7	3	no	2350	2351	2352	2131	35-39	30-39	Male	Completed primary	Primary education	Separated/Divorced/Widowed	120,001-200,000	No	No	Yes	No	No	No	No	Someone you know but not closely	Every day	More than 2 years	No	Yes	No	Yes	Yes	No	No	No	No	No	No	Yes	Yes	Yes	No	Yes	No	Yes	Yes	Yes	Yes	No risk
41	100000	no	40	40	no	2353	2354	2355	2132	40+	40+	Male	Completed primary	Primary education	Married partner	50,000-120,000	No	Yes	No	No	No	No	Yes	A close friend	Once per week	More than 2 years	No	No	Yes	Yes	No	No	No	Yes	Yes	No	No	Yes	Yes	Yes	No	Yes	No	Yes	Yes	Yes	Yes	High risk	Yes
43	240000	no	40	5	no	2349	2348	2347	2136	40+	40+	Male	Completed primary	Primary education	Separated/Divorced/Widowed	>200,000	No	No	Yes	No	No	No	No	A close friend	Every day	More than 2 years	No	Yes	No	Yes	Yes	Yes	No	Yes	No	No	Yes	No	Yes	Yes	Yes	No	No	Yes	Yes	Yes	No	No risk
31	280000	no	6	6	no	2338	2339	2340	2137	30-34	30-39	Male	Incomplete secondary	Secondary and above education	Never married	>200,000	No	Yes	No	No	No	No	Yes	A close friend	Every day	More than 2 years	No	No	Yes	Yes	Yes	Yes	Yes	Yes	Yes	Yes	Yes	Yes	Yes	Yes	No	Yes	No	Yes	Yes	No	Yes	High risk	Yes
39	450000	no	5	2	no	2334	2332	2333	2138	35-39	30-39	Male	Completed primary	Primary education	Separated/Divorced/Widowed	>200,000	Yes	No	Yes	No	No	No	Yes	A close friend	Every day	6 months to 1 year	No	Yes	No	Yes	Yes	No	No	Yes	Yes	No	No	Yes	Yes	Yes	No	Yes	No	Yes	Yes	Yes	Yes	High risk	Yes
26	100000	no	10	5	no	2408	2407	2409	2142	25-29	20-29	Male	No school	No formal education	Never married	50,000-120,000	Yes	No	No	No	No	No	Yes	A close friend	Every day	1-2 years	No	Yes	No	Yes	Yes	No	No	Yes	Yes	Yes	Yes	Yes	Yes	Yes	Yes	Yes	Yes	Yes	Yes	Yes	No	High risk	Yes
30	30000	no	3	3	no	2397	2396	2398	2143	30-34	30-39	Male	Completed primary	Primary education	Separated/Divorced/Widowed	<50,000	No	No	Yes	No	No	No	Yes	A close friend	Every day	1-2 years	No	Yes	No	Yes	No	No	No	Yes	No	No	No	No	Yes	No	Yes	No	No	Yes	Yes	Yes	No	High risk	No
34	100000	no	7	7	no	2416	2417	2418	2144	30-34	30-39	Male	Incomplete primary	Primary education	Never married	50,000-120,000	No	No	Yes	No	No	No	Yes	A close friend	Every day	More than 2 years	No	Yes	Yes	Yes	Yes	Yes	No	Yes	No	Yes	No	Yes	Yes	Yes	No	Yes	No	Yes	Yes	Yes	Yes	High risk	Yes
25	100000	no	10	10	no	2440	2441	2442	2145	25-29	20-29	Male	No school	No formal education	Never married	50,000-120,000	Yes	No	No	No	No	No	Yes	A close friend	Every day	1-2 years	No	Yes	No	Yes	Yes	No	No	Yes	No	No	Yes	Yes	Yes	Yes	No	Yes	No	No	Yes	Yes	No	Low risk	No
27	300000	no	15	7	yes	2436	2434	2435	2146	25-29	20-29	Male	Completed primary	Primary education	Never married	>200,000	No	No	No	No	No	No	Yes	A close friend	Every day	More than 2 years	Yes	Yes	No	Yes	Yes	No	No	Yes	Yes	Yes	Yes	Yes	Yes	Yes	Yes	Yes	No	No	Yes	Yes	No	Don't know
25	50000	no	30	20	no	2430	2428	2429	2147	25-29	20-29	Male	Completed primary	Primary education	Never married	<50,000	Yes	No	No	No	No	No	Yes	A close friend	Every day	More than 2 years	No	Yes	No	Yes	Yes	No	No	Yes	Yes	No	No	Yes	Yes	Yes	Yes	Yes	No	Yes	Yes	Yes	No	High risk	Yes
43	450000	no	8	8	no	2482	2484	2483	2149	40+	40+	Male	Incomplete primary	Primary education	Separated/Divorced/Widowed	>200,000	No	No	Yes	No	No	No	Yes	A close friend	Every day	More than 2 years	No	Yes	No	Yes	No	No	No	Yes	No	No	Yes	Yes	Yes	No	Yes	No	Yes	Yes	Yes	Yes	No	Medium risk	Yes
28	50000	no	20	10	no	2485	2486	2487	2150	25-29	20-29	Male	Completed primary	Primary education	Never married	<50,000	Yes	No	No	No	No	No	Yes	A close friend	Every day	1-2 years	No	Yes	Yes	Yes	No	No	No	Yes	Yes	No	Yes	Yes	Yes	Yes	Yes	Yes	No	Yes	Yes	No	No	Low risk	Yes
30	300000	no	4	4	no	2382	2381	2380	2151	30-34	30-39	Male	Completed secondary	Secondary and above education	Never married	>200,000	Yes	No	No	No	No	No	Yes	Someone you inject with	Every day	More than 2 years	No	Yes	No	Yes	No	No	No	Yes	Yes	Yes	Yes	Yes	Yes	Yes	Yes	Yes	Yes	Yes	Yes	No	No	High risk	Yes
24	300000	no	50	30	no	2295	2402	2401	2152	<24	20-29	Female	Completed primary	Primary education	Married partner	>200,000	No	No	No	No	Yes		Yes	A close friend	Every day	More than 2 years	No	Yes	No	Yes	Yes	Yes	No	No	Yes	Yes	Yes	Yes	No	Yes	No	Yes	No	Yes	Yes	No	Yes	High risk	Yes
24	50000	no	20	5	no	2296	2297	2298	2153	<24	20-29	Male	Incomplete secondary	Secondary and above education	Married partner	<50,000	No	No	Yes	No	No	No	No	A family member	Every day	More than 2 years	No	Yes	No	Yes	Yes	No	No	Yes	Yes	Yes	Yes	Yes	Yes	Yes	Yes	No	No	Yes	Yes	No	No	High risk	Yes
40	450000	no	20	10	no	2534	2533	2535	2154	40+	40+	Male	Completed primary	Primary education	Married partner	>200,000	No	Yes	No	No	No	No	Yes	A family member	Every day	More than 2 years	No	Yes	No	Yes	Yes	No	No	Yes	No	No	No	No	No	No	No	Yes	No	Yes	Yes	No	No	Low risk	Yes
30	80000	no	15	10	no	2530	2531	2532	2155	30-34	30-39	Male	Completed primary	Primary education	Never married	50,000-120,000	No	No	Yes	No	No	No	Yes	A close friend	Every day	More than 2 years	No	Yes	Yes	Yes	Yes	Yes	No	Yes	Yes	Yes	Yes	Yes	Yes	Yes	No	Yes	No	Yes	Yes	Yes	Yes	High risk	Yes
33	240000	no	30	15	no	2537	2538	2536	2156	30-34	30-39	Male	Completed primary	Primary education	Never married	>200,000	No	Yes	No	No	No	No	Yes	A close friend	Every day	1-2 years	No	Yes	No	Yes	Yes	Yes	No	Yes	No	Yes	Yes	Yes	Yes	Yes	No	Yes	No	Yes	Yes	Yes	Yes	No risk
42	100000	no	20	20	no	2500	2501	2502	2160	40+	40+	Male	Completed primary	Primary education	Separated/Divorced/Widowed	50,000-120,000	No	No	Yes	No	No	No	Yes	A close friend	Every day	More than 2 years	No	No	Yes	Yes	Yes	Yes	Yes	Yes	Yes	Yes	Yes	Yes	Yes	No	No	Yes	No	Yes	Yes	No	No	High risk	Yes
25	150000	no	20	10	no	2508	2507	2506	2161	25-29	20-29	Male	No school	No formal education	Never married	120,001-200,000	Yes	No	No	No	No	No	Yes	A close friend	Every day	More than 2 years	No	No	Yes	No	No	Yes	No	Yes	Yes	Yes	Yes	Yes	Yes	Yes	Yes	No	No	Yes	Yes	No	No	High risk	Yes
23	400000	no	20	12	no	2511	2510	2509	2162	<24	20-29	Male	Completed primary	Primary education	Married partner	>200,000	Yes	No	No	No	No	No	No	A family member	Once per week	More than 2 years	No	No	Yes	No	Yes	Yes	Yes	Yes	Yes	Yes	Yes	Yes	No	Yes	Yes	Yes	Yes	Yes	Yes	Yes	No	High risk	Yes
46	1500000	no	25	15	no	2390	2391	2392	2163	40+	40+	Male	Incomplete secondary	Secondary and above education	Married partner	>200,000	No	No	No	No	No	No	Yes	A close friend	Every day	Less than 6 months	No	Yes	No	Yes	Yes	No	No	Yes	Yes	No	Don't know/ remember	No	No	Yes	No	Yes	No	No	Yes	Yes	No	Low risk	No
35	100000	no	10	5	no	2419	2420	2421	2164	35-39	30-39	Male	Completed primary	Primary education	Never married	50,000-120,000	Yes	No	No	No	No	No	Yes	A close friend	Every day	1-2 years	No	Yes	No	No	Yes	No	No	Yes	No	No	Yes	Yes	Yes	Yes	No	Yes	No	No	Yes	No	No	High risk	Yes
27	700000	no	60	30	no	2406	2399	2400	2165	25-29	20-29	Male	Completed primary	Primary education	Never married	>200,000	No	No	No	No	Yes	No	Yes	A close friend	Every day	More than 2 years	No	Yes	Yes	Yes	No	Yes	No	Yes	Yes	Yes	Yes	Yes	Yes	Yes	No	Yes	No	Yes	Yes	Yes	Yes	High risk	No
38	300000	no	20	12	no	2373	2372	2371	2166	35-39	30-39	Male	Completed primary	Primary education	Married partner	>200,000	Yes	No	No	No	No	No	Yes	Someone you know but not closely	Once per week	Less than 6 months	No	Yes	No	Yes	Yes	Yes	No	Yes	Yes	No	Yes	Yes	Yes	Yes	No	Yes	Yes	Yes	Yes	Yes	No	Low risk	No
25	600000	no	5	5	no	2365	2366	2367	2167	25-29	20-29	Male	Incomplete primary	Primary education	Never married	>200,000	No	No	Yes	No	No	No	Yes	A close friend	Every day	More than 2 years	No	Yes	No	Yes	No	No	No	No	Yes	No	Yes	Yes	Yes	Yes	No	Yes	Yes	Yes	Yes	Yes	No	High risk	No
34	60000	no	20	5	no	2370	2368	2369	2168	30-34	30-39	Male	Completed primary	Primary education	Married partner	50,000-120,000	No	No	No	No	Yes	No	Yes	A close friend	Every day	More than 2 years	No	Yes	No	Yes	Yes	Yes	No	Yes	Yes	Yes	Yes	Yes	Yes	Yes	Yes	Yes	No	Yes	Yes	No	No	Medium risk	Yes
37	120000	no	50	15	no	2505	2504	2503	2169	35-39	30-39	Male	Completed secondary	Secondary and above education	Never married	50,000-120,000	Yes	No	No	No	No	No	Yes	A close friend	Every day	More than 2 years	No	Yes	No	Yes	Yes	No	No	Yes	Yes	No	Yes	Yes	Yes	Yes	Yes	Yes	No	Yes	Yes	Yes	No	High risk	No
43	700000	no	60	53	no	2488	2489	2490	2170	40+	40+	Male	Completed secondary	Secondary and above education	Separated/Divorced/Widowed	>200,000	No	No	Yes	No	No	No	No	A close friend	Once per week	More than 2 years	No	No	Yes	Yes	Yes	No	Yes	Yes	No	No	Yes	No	No	Yes	Yes	Yes	No	Yes	Yes	No	No	High risk	Yes
45	400000	no	60	20	no	2499	2498	2497	2171	40+	40+	Male	Completed primary	Primary education	Separated/Divorced/Widowed	>200,000	Yes	No	No	No	No	No	Yes	A close friend	Every day	More than 2 years	No	No	Yes	Yes	Yes	No	No	Yes	Yes	No	No	Yes	Yes	Yes	No	Yes	No	Yes	Yes	Yes	Yes	High risk	Yes
25	50000	no	10	5	no	2311	2312	2313	2172	25-29	20-29	Female	No school	No formal education	Married partner	<50,000	No	No	Yes	No	No		Yes	A close friend	Every day	More than 2 years	No	Yes	No	Yes	Yes	No	Yes	Yes	Yes	Yes	Yes	Yes	Yes	No	No	Yes	No	Yes	Yes	Yes	No	Medium risk	No
32	60000	no	5	5	no	2344	2346	2345	2173	30-34	30-39	Male	Completed primary	Primary education	Never married	50,000-120,000	No	Yes	No	No	No	No	Yes	A close friend	Every day	More than 2 years	No	Yes	No	Yes	Yes	No	No	Yes	Yes	Yes	Yes	Yes	Yes	Yes	No	Yes	No	Yes	Yes	Yes	Yes	High risk	Yes
41	200000	no	3	1	no	2343	2342	2341	2174	40+	40+	Male	Incomplete primary	Primary education	Married partner	120,001-200,000	No	No	Yes	No	No	No	Yes	A close friend	Every day	More than 2 years	No	Yes	No	Yes	Yes	No	No	No	No	No	No	Yes	No	Yes	No	Yes	No	Yes	Yes	No	Yes	Low risk	No
41	450000	no	800	70	no	2553	2552	2551	2182	40+	40+	Male	Completed primary	Primary education	Never married	>200,000	No	No	Yes	No	No	No	No	Someone you inject with	Once per week	More than 2 years	No	Yes	No	No	Yes	No	No	Yes	Yes	No	Yes	Yes	Yes	Yes	No	Yes	No	Yes	Yes	Yes	Yes	High risk	Yes
31	3000000	no	5	4	no	2449	2450	2451	2184	30-34	30-39	Male	Completed primary	Primary education	Never married	>200,000	No	No	No	Yes	No	No	No	A close friend	Once per week	Less than 6 months	No	No	No	No	No	No	No	Yes	No	No	No	No	Yes	Yes	Don't know	Don't know	No	No	Yes	Yes	No	Low risk	No
31	200000	no	15	7	no	2448	2446	2447	2185	30-34	30-39	Male	Completed primary	Primary education	Never married	120,001-200,000	No	No	Yes	No	No	No	Yes	A close friend	Every day	More than 2 years	No	Yes	No	Yes	Yes	No	No	Yes	Yes	Yes	Yes	Yes	Yes	Yes	Yes	Yes	Don't know	Yes	Yes	Yes	No	Medium risk	Yes
28	15000	no	5	5	no	2458	2459	2460	2186	25-29	20-29	Male	Completed primary	Primary education	Never married	<50,000	No	Yes	No	No	No	No	Yes	A close friend	Every day	More than 2 years	No	Yes	No	Yes	Yes	No	No	No	No	No	No	No	No	Yes	Yes	Yes	Yes	Yes	Yes	No	No	No risk
35	150000	no	4	4	no	3203	3202	3201	2187	35-39	30-39	Male	Incomplete primary	Primary education	Separated/Divorced/Widowed	120,001-200,000	No	No	Yes	No	No	No	Yes	A family member	Once per week	Less than 6 months	No	No	Yes	Yes	Yes	Yes	No	No	Yes	Yes	Yes	Yes	Yes	Yes	No	Yes	No	Yes	Yes	Yes	Yes	Low risk	No
30	400000	no	5	5	no	2995	2996	2997	2188	30-34	30-39	Male	Incomplete secondary	Secondary and above education	Separated/Divorced/Widowed	>200,000	No	No	Yes	No	No	No	Yes	A family member	Every day	Less than 6 months	No	Yes	No	No	Yes	Yes	No	Yes	Yes	Yes	Yes	Yes	Yes	No	No	No	No	Yes	Yes	Yes	No	High risk	Yes
30	30000	no	10	10	no	3207	3208	3209	2189	30-34	30-39	Female	Incomplete secondary	Secondary and above education	Never married	<50,000	Yes	No	No	No	No		Yes	A stranger, met for the first time	Every day	Less than 6 months	No	No	Yes	Yes	Yes	No	No	Yes	Yes	Yes	Yes	Yes	No	Yes	Yes	No	No	Yes	Yes	No	No	Medium risk	Yes
29	350000	no	10	4	no	2545	2546	2547	2190	25-29	20-29	Male	Completed primary	Primary education	Never married	>200,000	Yes	No	No	No	No	No	No	A close friend	Once per week	Less than 6 months	No	No	Yes	No	Yes	Yes	Yes	Yes	Yes	Yes	Yes	Yes	Yes	Yes	Yes	Yes	No	Yes	Yes	Yes	No	Medium risk	Yes
32	150000	no	10	10	no	2542	2543	2544	2191	30-34	30-39	Male	Completed primary	Primary education	Separated/Divorced/Widowed	120,001-200,000	Yes	No	No	No	No	No	Yes	Someone you inject with	Every day	Less than 6 months	No	Yes	No	No	Yes	Yes	No	Yes	Yes	Yes	Yes	Yes	Yes	Yes	Don't know	Yes	Don't know	No	Yes	No	No	No risk
41	30000	no	12	6	no	2539	2540	2541	2192	40+	40+	Male	Completed primary	Primary education	Separated/Divorced/Widowed	<50,000	No	No	Yes	No	No	No	Yes	A close friend	Once per week	1-2 years	No	Yes	No	Yes	Yes	Yes	No	Yes	Yes	No	No	Yes	Yes	No	No	Yes	No	Yes	Yes	Yes	No	Low risk	Yes
44	300000	no	20	4	no	2774	2775	2773	2194	40+	40+	Male	Completed secondary	Secondary and above education	Never married	>200,000	No	Yes	No	No	No	No	Yes	A close friend	Every day	More than 2 years	No	Yes	No	Yes	Yes	Yes	No	Yes	Yes	Yes	Yes	Yes	Yes	Yes	No	Yes	No	Yes	Yes	Yes	Yes	Low risk	Yes
35	300000	no	20	15	no	2520	2519	2518	2196	35-39	30-39	Male	Completed secondary	Secondary and above education	Never married	>200,000	Yes	No	No	No	No	No	Yes	A close friend	Every day	More than 2 years	No	Yes	Yes	Yes	Yes	Yes	No	Yes	Yes	Yes	Yes	Yes	Yes	Yes	No	Yes	No	Yes	Yes	No	Yes	High risk	Yes
27	50000	no	5	5	no	2515	2516	2517	2197	25-29	20-29	Male	Completed primary	Primary education	Never married	<50,000	Yes	No	No	No	No	No	Yes	A close friend	Once per week	6 months to 1 year	No	Yes	No	Yes	Yes	No	Yes	Yes	Yes	Yes	Yes	Yes	Yes	Yes	No	Yes	No	Yes	Yes	Yes	Yes	High risk	No
30	300000	no	10	10	no	2512	2513	2514	2198	30-34	30-39	Male	Incomplete primary	Primary education	Never married	>200,000	No	No	Yes	No	No	No	Yes	A close friend	Every day	More than 2 years	No	Yes	No	No	Yes	Yes	No	Yes	Yes	Yes	Yes	Yes	No	No	Yes	Yes	No	Yes	Yes	No	No	Medium risk	No
42	1200000	no	50	15	no	2467	2468	2469	2199	40+	40+	Male	Incomplete secondary	Secondary and above education	Separated/Divorced/Widowed	>200,000	No	No	Yes	No	No	No	No	A close friend	Every day	More than 2 years	No	No	Yes	No	Yes	No	No	Yes	Yes	Yes	Yes	Yes	Yes	Don't know	No	Yes	No	Yes	No	Yes	No	Low risk	Yes
25	60000	no	20	20	no	2470	2471	2472	2200	25-29	20-29	Male	Completed primary	Primary education	Never married	50,000-120,000	Yes	No	No	No	No	No	Yes	A close friend	Every day	More than 2 years	No	Yes	No	Yes	Yes	No	Yes	No	No	No	No	No	Yes	Yes	No	Yes	No	Yes	Yes	No	Yes	Medium risk	Yes
32	600000	no	20	10	no	2477	2476	2478	2201	30-34	30-39	Male	Completed primary	Primary education	Never married	>200,000	No	Yes	No	No	No	No	No	Someone you inject with	Once per month	More than 2 years	No	No	Yes	Yes	Yes	Yes	Yes	Yes	Yes	Yes	Yes	Yes	Yes	Yes	No	Yes	No	Yes	Don't know	No	Yes	High risk	No
42	200000	no	40	18	no	2565	2563	2564	2208	40+	40+	Male	Completed primary	Primary education	Separated/Divorced/Widowed	120,001-200,000	No	No	Yes	No	No	No	No	Someone you inject with	Every day	More than 2 years	No	Yes	No	Yes	Yes	No	No	Yes	Yes	Yes	Yes	Yes	Yes	Yes	No	Yes	No	Yes	Yes	No	Yes	High risk	Yes
38	50000	no	5	5	no	2566	2567	2568	2209	35-39	30-39	Male	Incomplete primary	Primary education	Never married	<50,000	Yes	No	No	No	No	No	Yes	A close friend	Every day	1-2 years	No	Yes	No	Yes	Yes	No	No	Yes	Yes	Yes	Yes	Yes	Yes	Yes	No	Yes	No	Yes	Yes	No	Yes	High risk	No
29	600000	no	6	3	no	2587	2588	2589	2212	25-29	20-29	Male	No school	No formal education	Separated/Divorced/Widowed	>200,000	Yes	No	No	No	No	No	Yes	A close friend	Every day	1-2 years	No	Yes	No	Yes	Yes	Yes	No	Yes	No	Yes	Yes	Yes	Yes	Yes	No	Yes	No	Yes	Yes	Yes	Yes	No risk
31	150000	no	10	10	no	2581	2582	2583	2213	30-34	30-39	Male	Incomplete secondary	Secondary and above education	Never married	120,001-200,000	Yes	No	No	No	No	No	Yes	A close friend	Every day	More than 2 years	No	Yes	Yes	Yes	Yes	No	No	Yes	Yes	Yes	Yes	Yes	Yes	Yes	No	Yes	No	Yes	Yes	No	Yes	Medium risk	Yes
43	100000	no	6	5	no	2614	2615	2616	2231	40+	40+	Male	Incomplete secondary	Secondary and above education	Never married	50,000-120,000	No	No	Yes	No	No	No	Yes	A close friend	Every day	1-2 years	No	No	Yes	Yes	Yes	No	Yes	Yes	No	Yes	Yes	Yes	Yes	Yes	No	Yes	No	Yes	Yes	Yes	Yes	High risk	Yes
35	450000	no	20	6	no	2609	2608	2610	2232	35-39	30-39	Male	Completed primary	Primary education	Never married	>200,000	No	No	Yes	No	No	No	Yes	Someone you know but not closely	Every day	More than 2 years	No	No	Yes	No	Yes	No	No	Yes	Yes	No	No	Yes	Yes	No	Yes	Yes	Yes	No	Yes	No	No	Low risk	No
40	300000	no	5	2	no	2612	2611	2613	2233	40+	40+	Male	Completed primary	Primary education	Separated/Divorced/Widowed	>200,000	Yes	No	No	No	No	No	Yes	A close friend	Every day	More than 2 years	No	Yes	No	Yes	Yes	No	No	Yes	Yes	Yes	Yes	Yes	Yes	No	Yes	Yes	Yes	Yes	Yes	Yes	No	No risk
35	150000	no	4	4	no	2607	2606	2605	2234	35-39	30-39	Male	Completed primary	Primary education	Never married	120,001-200,000	Yes	No	No	No	No	No	Yes	A close friend	Every day	More than 2 years	No	Yes	Yes	Yes	Yes	No	No	Yes	Yes	Yes	Yes	Yes	Yes	Yes	No	No	No	Yes	Yes	No	No	No risk
20	50000	no	3	3	no	2593	2594	2595	2242	<24	20-29	Male	Completed primary	Primary education	Never married	<50,000	No	No	Yes	No	No	No	Yes	A close friend	Every day	Less than 6 months	No	Yes	No	Yes	Yes	No	No	Yes	No	No	No	No	Yes	No	No	Yes	No	No	Yes	Yes	No	Medium risk	Yes
35	100000	no	6	3	no	2632	2633	2634	2243	35-39	30-39	Male	Incomplete primary	Primary education	Never married	50,000-120,000	Yes	No	No	No	No	No	Yes	Someone you inject with	Once per week	More than 2 years	No	Yes	No	Yes	Yes	No	No	Yes	Yes	No	Yes	Yes	No	Yes	No	Yes	No	Yes	Yes	Yes	Yes	No risk
24	15000	yes	15	15	no	2463	2462	2461	2244	<24	20-29	Male	Incomplete primary	Primary education	Never married	<50,000	No	No	Yes	No	No	No	Yes	Someone you inject with	Once per week	More than 2 years	No	No	Yes	Yes	Yes	No	No	No	Yes	No	Yes	Yes	Yes	Yes	Yes	Yes	No	Yes	Yes	No	No	High risk	No
29	100000	no	12	10	no	2425	2426	2427	2245	25-29	20-29	Male	Completed primary	Primary education	Never married	50,000-120,000	No	Yes	No	No	No	No	Yes	A close friend	Every day	More than 2 years	No	No	Yes	Yes	Yes	No	No	Yes	No	No	Yes	Yes	Yes	Yes	No	Yes	No	Yes	Yes	No	Yes	Medium risk	No
31	150000	no	40	20	no	2457	2456	2455	2246	30-34	30-39	Male	Incomplete primary	Primary education	Never married	120,001-200,000	No	No	No	No	No	No	Yes	Someone you know but not closely	Every day	More than 2 years	No	No	Yes	Yes	Yes	No	No	Yes	Yes	Yes	Yes	Yes	Yes	Don't know	Don't know	Yes	No	No	Yes	No	No	Low risk	Yes
32	4500000	no	50	30	no	2303	2302	2304	2247	30-34	30-39	Male	Completed primary	Primary education	Married partner	>200,000	Yes	No	No	No	No	No	Yes	A close friend	Every day	Less than 6 months	No	Yes	No	Yes	Yes	No	No	Yes	No	Yes	Yes	Yes	Yes	Yes	No	Yes	No	Yes	Yes	No	Yes	High risk	Yes
40	300000	no	20	8	no	2305	2307	2306	2248	40+	40+	Male	Completed primary	Primary education	Never married	>200,000	No	No	Yes	No	No	No	Yes	A close friend	Every day	More than 2 years	No	Yes	No	No	Yes	No	No	Yes	Yes	Yes	Yes	Yes	Yes	Yes	No	Yes	No	Yes	Yes	Yes	Yes	High risk	Yes
36	500000	no	3	3	no	2403	2404	2405	2249	35-39	30-39	Male	Incomplete secondary	Secondary and above education	Separated/Divorced/Widowed	>200,000	No	No	Yes	No	No	No	Yes	A close friend	Every day	Less than 6 months	No	Yes	No	No	Yes	No	Yes	Yes	Yes	No	Yes	Yes	Yes	Yes	No	Yes	No	Yes	Yes	Yes	Yes	High risk	No
37	50000	no	10	5	no	2323	2324	2325	2250	35-39	30-39	Male	Completed primary	Primary education	Never married	<50,000	Yes	No	No	No	No	No	Yes	A close friend	Every day	1-2 years	No	No	Yes	Yes	Yes	No	No	Yes	No	No	Yes	Yes	Yes	Yes	No	Yes	No	Yes	Yes	No	Yes	High risk	Yes
40	600000	no	25	15	no	2318	2317	2319	2251	40+	40+	Male	Completed primary	Primary education	Married partner	>200,000	Yes	No	Yes	No	No	No	Yes	Someone you inject with	Every day	6 months to 1 year	No	No	Yes	Yes	Yes	Yes	Yes	Yes	Yes	Yes	Yes	Yes	Yes	Yes	No	No	No	Yes	Yes	No	No	High risk	Yes
39	150000	no	10	5	no	2328	2327	2326	2252	35-39	30-39	Male	Incomplete primary	Primary education	Never married	120,001-200,000	Yes	No	No	No	No	No	Yes	A close friend	Every day	More than 2 years	No	No	Yes	Yes	Yes	No	No	Yes	Yes	Yes	Yes	Yes	Yes	Yes	Don't know	Yes	No	Yes	Yes	Yes	No	Medium risk	Yes
27	150000	no	3	3	no	2337	2335	2336	2253	25-29	20-29	Male	Completed primary	Primary education	Never married	120,001-200,000	Yes	No	No	No	No	No	Yes	A close friend	Every day	6 months to 1 year	No	No	Yes	No	No	No	No	Yes	Yes	Yes	Yes	Yes	Yes	No	No	Yes	No	Yes	Yes	Yes	No	High risk	Yes
25	300000	no	15	10	no	2300	2301	2299	2254	25-29	20-29	Male	Completed primary	Primary education	Never married	>200,000	Yes	No	No	No	No	No	Yes	Someone you know but not closely	Every day	6 months to 1 year	No	No	No	Yes	Yes	Don't remember	No	Yes	No	Yes	Yes	Yes	Yes	Don't know	Yes	Yes	Yes	Yes	Yes	Yes	No	High risk	Yes
42	100000	no	10	5	no	2329	2330	2331	2255	40+	40+	Male	Completed primary	Primary education	Separated/Divorced/Widowed	50,000-120,000	No	No	Yes	No	No	No	Yes	A close friend	Every day	6 months to 1 year	No	No	Yes	Yes	Yes	No	Yes	Yes	Yes	Yes	Yes	Yes	Yes	Yes	No	Yes	No	Yes	Yes	Yes	Yes	High risk	Yes
45	80000	no	50	7	no	2308	2310	2309	2256	40+	40+	Male	Completed secondary	Secondary and above education	Never married	50,000-120,000	No	Yes	No	No	No	No	Yes	Someone you know but not closely	Every day	More than 2 years	No	Yes	No	Yes	Yes	Yes	No	Yes	Yes	Yes	Yes	Yes	Yes	Yes	No	Yes	No	Yes	Yes	Yes	Yes	Low risk	No
35	300000	no	9	7	no	2321	2322	2320	2257	35-39	30-39	Male	Completed primary	Primary education	Never married	>200,000	No	Yes	No	No	No	No	Yes	Someone you inject with	Every day	More than 2 years	No	No	No	No	Yes	No	No	No	Yes	Yes	Yes	Yes	Yes	Yes	No	Yes	No	Yes	Yes	Yes	Yes	High risk	Yes
40	250000	no	6	6	no	2527	2528	2529	2259	40+	40+	Male	Incomplete primary	Primary education	Married partner	>200,000	Yes	No	Yes	No	No	No	No	Someone you inject with	Once per week	6 months to 1 year	No	No	Yes	No	Yes	Yes	No	No	Yes	No	No	Don't know/ remember	No	Yes	Don't know	Yes	No	Yes	Yes	Don't know	No	Don't know
32	600000	no	20	6	no	2522	2523	2521	2260	30-34	30-39	Male	Completed primary	Primary education	Separated/Divorced/Widowed	>200,000	No	No	Yes	No	No	No	Yes	A close friend	Every day	More than 2 years	No	No	Yes	Yes	No	No	No	Yes	Yes	No	Yes	Yes	Yes	Yes	No	Yes	No	Yes	Yes	Yes	Yes	High risk	No
29	60000	no	9	9	no	2524	2525	2526	2261	25-29	20-29	Male	Incomplete secondary	Secondary and above education	Never married	50,000-120,000	No	No	Yes	No	No	No	Yes	A close friend	Every day	More than 2 years	No	Yes	Yes	No	No	Yes	Yes	Yes	Yes	No	Yes	Yes	Yes	No	No	No	No	Yes	Yes	No	No	High risk	Yes
33	900000	no	40	35	no	2452	2454	2453	2271	30-34	30-39	Male	Incomplete secondary	Secondary and above education	Married partner	>200,000	No	No	Yes	No	No	No	Yes	A close friend	Every day	1-2 years	No	No	No	Yes	No	No	No	Yes	Yes	No	Yes	Yes	Yes	Yes	No	Yes	No	Yes	Yes	Yes	Yes	High risk	No
47	300000	no	15	4	no	2443	2445	2444	2272	40+	40+	Male	Completed primary	Primary education	Never married	>200,000	Yes	No	No	No	No	No	Yes	Someone you know but not closely	Every day	More than 2 years	No	No	Yes	No	No	No	No	Yes	No	Yes	Yes	Yes	Yes	Yes	No	Yes	No	Yes	Yes	No	Yes	High risk	Yes
36	300000	no	5	3	no	2438	2437	2439	2273	35-39	30-39	Male	Completed primary	Primary education	Never married	>200,000	No	Yes	No	No	No	No	No	A close friend	Every day	1-2 years	No	Yes	No	Yes	Yes	No	No	Yes	Yes	Yes	Yes	Yes	Yes	Yes	No	No	No	Yes	Yes	Yes	No	No risk
36	160000	no	6	6	no	2376	2375	2374	2277	35-39	30-39	Male	Incomplete primary	Primary education	Separated/Divorced/Widowed	120,001-200,000	No	No	No	Yes	No	No	Yes	A close friend	Once per week	More than 2 years	No	Yes	No	Yes	No	Yes	No	Yes	Yes	Yes	Yes	Yes	Yes	Yes	Yes	Yes	No	No	Yes	Yes	No	High risk	Yes
36	300000	no	40	10	no	2314	2315	2316	2278	35-39	30-39	Female	Incomplete primary	Primary education	Separated/Divorced/Widowed	>200,000	No	No	No	Yes	No		Yes	A close friend	Every day	More than 2 years	No	No	Yes	Yes	Yes	Yes	Yes	Yes	Yes	Yes	Yes	Yes	Yes	No	No	Yes	No	Yes	Yes	Yes	No	High risk	Yes
47	400000	no	10	8	no	2358	2357	2356	2279	40+	40+	Male	Completed primary	Primary education	Married partner	>200,000	No	Yes	No	No	No	No	Yes	A close friend	Once per week	More than 2 years	No	Yes	No	Yes	No	No	No	Yes	Yes	Yes	Yes	Yes	Yes	Yes	Yes	Yes	No	Yes	Yes	Yes	No	High risk	Yes
32	80000	no	13	8	no	2579	2580	2578	2282	30-34	30-39	Male	Completed primary	Primary education	Separated/Divorced/Widowed	50,000-120,000	Yes	No	No	No	No	No	Yes	A close friend	Every day	Less than 6 months	No	Yes	No	Yes	Yes	Yes	No	Yes	Yes	Yes	Yes	Yes	Yes	Yes	No	Yes	No	Yes	Yes	Yes	Yes	No risk
20	60000	no	20	15	no	2590	2591	2592	2283	<24	20-29	Male	Completed primary	Primary education	Never married	50,000-120,000	No	No	No	Yes	No	No	No	A close friend	Every day	More than 2 years	No	Yes	No	Yes	Yes	Yes	Yes	Yes	Yes	Yes	Yes	Yes	Yes	Yes	No	Yes	No	Yes	Yes	Yes	Yes	No risk
32	300000	no	10	6	no	2686	2687	2688	2284	30-34	30-39	Male	Completed primary	Primary education	Never married	>200,000	Yes	Yes	No	No	No	No	Yes	A close friend	Every day	More than 2 years	No	Yes	No	No	Yes	Yes	No	Yes	No	Yes	Yes	Yes	Yes	Yes	Yes	Yes	No	Yes	Yes	No	No	High risk	No
24	100000	no	10	2	no	2692	2693	2694	2285	<24	20-29	Male	Incomplete primary	Primary education	Never married	50,000-120,000	No	No	Yes	No	No	No	Yes	A close friend	Every day	More than 2 years	No	Yes	No	Yes	Yes	No	No	Yes	No	No	No	Yes	No	No	No	Yes	No	No	No	No	No	No risk
27	300000	no	12	5	no	2481	2480	2479	2295	25-29	20-29	Female	Completed primary	Primary education	Never married	>200,000	Yes	No	No	No	No		Yes	A close friend	Once per week	More than 2 years	No	Yes	No	Yes	Yes	Yes	Yes	No	Yes	Yes	Yes	Yes	Yes	Yes	Don't know	Don't know	Don't know	Yes	Yes	Yes	No	High risk	Yes
40	100000	no	7	7	no	2560	2561	2562	2302	40+	40+	Male	Completed secondary	Secondary and above education	Separated/Divorced/Widowed	50,000-120,000	Yes	No	No	No	No	No	Yes	A close friend	Every day	1-2 years	No	No	Yes	Yes	Yes	Yes	No	Yes	Yes	Yes	Yes	Yes	Yes	No	No	No	No	Yes	Yes	No	No	High risk	Yes
24	450000	no	50	30	no	2572	2574	2573	2304	<24	20-29	Male	Completed primary	Primary education	Never married	>200,000	Yes	No	Yes	No	No	No	Yes	A close friend	Every day	More than 2 years	No	Yes	No	No	Yes	No	No	Yes	Yes	Yes	Yes	Yes	Yes	Yes	Yes	Yes	Don't know	Yes	Yes	No	No	High risk	Yes
27	150000	no	10	6	no	2569	2570	2571	2307	25-29	20-29	Male	Completed primary	Primary education	Separated/Divorced/Widowed	120,001-200,000	No	Yes	No	No	No	No	Yes	Someone you know but not closely	Once per month	Less than 6 months	No	Yes	No	Yes	Yes	No	No	No	Yes	Yes	Yes	Yes	Yes	Yes	No	Yes	No	No	Yes	No	No	No risk
32	100000	no	7	4	no	2602	2603	2604	2314	30-34	30-39	Male	Completed primary	Primary education	Never married	50,000-120,000	No	No	Yes	No	No	No	Yes	A close friend	Every day	More than 2 years	No	Yes	No	Yes	Yes	No	Yes	Yes	Yes	Yes	Yes	Yes	Yes	No	No	No	No	No	Yes	Yes	No	High risk	Yes
31	300000	no	20	5	no	2596	2597	2598	2315	30-34	30-39	Male	Incomplete primary	Primary education	Never married	>200,000	No	No	Yes	No	No	No	Yes	A close friend	Every day	More than 2 years	No	No	No	Yes	Yes	Yes	No	Yes	Yes	No	Yes	Yes	Yes	Yes	No	No	No	Yes	Yes	No	No	Medium risk	No
35	60000	no	5	2	no	2599	2600	2601	2316	35-39	30-39	Male	Completed primary	Primary education	Never married	50,000-120,000	Yes	No	No	No	No	No	Yes	Someone you know but not closely	Every day	More than 2 years	No	Yes	Yes	Yes	Yes	Yes	No	No	Yes	Yes	Yes	Yes	Yes	Yes	No	Yes	No	Yes	Yes	Yes	Yes	Medium risk	Yes
38	100000	no	4	4	no	2575	2576	2577	2318	35-39	30-39	Male	Incomplete secondary	Secondary and above education	Separated/Divorced/Widowed	50,000-120,000	No	No	Yes	No	No	No	Yes	A close friend	Every day	1-2 years	No	Yes	No	Yes	No	No	No	Yes	Yes	Yes	Yes	Yes	Yes	Yes	No	Yes	Yes	Yes	Yes	Yes	No	High risk	Yes
45	300000	no	20	7	no	2559	2557	2558	2319	40+	40+	Male	Completed primary	Primary education	Never married	>200,000	Yes	No	No	No	No	No	Yes	Someone you inject with	Every day	More than 2 years	No	Yes	No	Yes	Yes	No	No	Yes	Yes	Yes	Yes	Yes	Yes	Yes	No	No	No	Yes	Yes	No	No	No risk
32	300000	no	3	2	no	2635	2636	2637	2336	30-34	30-39	Male	Completed secondary	Secondary and above education	Separated/Divorced/Widowed	>200,000	No	No	Yes	No	No	No	Yes	A close friend	Every day	1-2 years	No	No	Yes	No	Yes	No	No	Yes	Yes	Yes	Yes	Yes	Yes	Yes	No	Yes	No	Yes	Yes	Yes	Yes	High risk	Yes
31	100000	no	5	5	no	2647	2648	2649	2338	30-34	30-39	Male	Completed primary	Primary education	Separated/Divorced/Widowed	50,000-120,000	No	No	Yes	No	No	No	Yes	A close friend	Every day	Less than 6 months	No	Yes	No	Yes	Yes	No	No	No	Yes	Yes	Yes	Yes	Yes	Yes	No	No	No	No	Yes	Yes	No	Medium risk	No
32	600000	no	10	6	no	2641	2642	2643	2339	30-34	30-39	Male	Completed primary	Primary education	Married partner	>200,000	Yes	Yes	No	No	No	No	Yes	A close friend	Every day	More than 2 years	No	Yes	No	Yes	Yes	No	No	Yes	Yes	Yes	Yes	No	Yes	Yes	No	Yes	No	Yes	Yes	No	Yes	No risk
35	200000	no	12	10	no	2659	2660	2661	2340	35-39	30-39	Male	Completed primary	Primary education	Separated/Divorced/Widowed	120,001-200,000	No	Yes	No	No	No	No	Yes	A close friend	Once per week	Less than 6 months	No	No	Yes	Yes	Yes	Yes	No	Yes	No	Yes	Yes	Yes	Yes	No	No	Yes	No	Yes	Yes	No	No	High risk	Yes
40	30000	no	20	10	no	2689	2690	2691	2342	40+	40+	Male	Completed primary	Primary education	Never married	<50,000	Yes	No	No	No	No	No	Yes	A close friend	Once per week	More than 2 years	No	Yes	No	Yes	Yes	No	No	Yes	Yes	Yes	Yes	Yes	Yes	No	No	Yes	No	Yes	Yes	No	No	Low risk	Yes
45	125000	no	10	8	no	2664	2663	2662	2343	40+	40+	Male	Completed primary	Primary education	Never married	120,001-200,000	Yes	No	No	No	No	No	Yes	Someone you inject with	Every day	More than 2 years	No	Yes	No	Yes	Yes	Yes	No	Yes	Yes	Yes	Yes	Yes	No	Yes	No	Yes	No	Yes	Yes	Yes	Yes	No risk
47	100000	no	3	3	no	2740	2741	2742	2347	40+	40+	Male	Completed primary	Primary education	Never married	50,000-120,000	No	No	Yes	No	No	No	Yes	A close friend	Every day	1-2 years	No	No	Yes	Yes	Yes	No	No	Yes	Yes	Yes	Yes	Yes	Yes	No	No	Yes	No	Yes	Yes	No	No	High risk	Yes
25	500000	no	20	10	no	2760	2759	2758	2348	25-29	20-29	Male	Completed primary	Primary education	Separated/Divorced/Widowed	>200,000	No	No	Yes	No	No	No	No	A close friend	Every day	Less than 6 months	No	Yes	No	Yes	No	Yes	No	Yes	Yes	Yes	Yes	Yes	Yes	Yes	No	No	No	Yes	Yes	No	No	Medium risk	No
44	50000	no	4	3	no	2685	2684	2683	2349	40+	40+	Male	Completed primary	Primary education	Separated/Divorced/Widowed	<50,000	Yes	No	No	No	No	No	Yes	A close friend	Every day	1-2 years	No	No	Yes	No	Yes	No	Yes	Yes	Yes	Yes	Yes	No	Yes	Yes	No	Yes	No	Yes	Yes	Yes	Yes	High risk	Yes
31	750000	no	6	6	no	2791	2792	2793	2350	30-34	30-39	Male	Completed primary	Primary education	Separated/Divorced/Widowed	>200,000	No	No	Yes	No	No	No	Yes	A close friend	Every day	More than 2 years	No	No	Yes	No	Yes	No	No	Yes	Yes	Yes	Yes	Yes	Yes	Yes	Yes	Yes	No	Yes	Yes	No	No	High risk	Yes
35	100000	no	25	24	no	2789	2790	2788	2351	35-39	30-39	Male	Completed primary	Primary education	Separated/Divorced/Widowed	50,000-120,000	No	No	Yes	No	No	No	Yes	Someone you know but not closely	Once per week	Less than 6 months	No	Yes	No	Yes	No	No	No	No	No	Yes	Yes	Yes	Yes	No	No	Yes	No	Yes	Yes	No	No	Low risk	No
28	200000	no	5	5	no	2620	2621	2622	2353	25-29	20-29	Male	Incomplete primary	Primary education	Never married	120,001-200,000	No	No	Yes	No	No	No	Yes	A close friend	Every day	1-2 years	No	No	Yes	Yes	Yes	No	No	Yes	No	Yes	No	Yes	Yes	No	No	Yes	No	Yes	Yes	No	No	High risk	Yes
30	80000	no	10	5	no	2626	2627	2628	2354	30-34	30-39	Male	Completed primary	Primary education	Never married	50,000-120,000	Yes	No	No	No	No	No	Yes	A close friend	Every day	More than 2 years	No	No	Yes	Yes	Yes	Yes	No	Yes	Yes	Yes	Yes	Yes	Yes	No	No	No	No	Yes	Yes	Yes	No	High risk	Yes
28	500000	no	20	15	no	2674	2676	2675	2356	25-29	20-29	Male	Incomplete primary	Primary education	Never married	>200,000	Yes	No	No	No	No	No	Yes	A close friend	Every day	More than 2 years	No	No	No	Yes	Yes	No	No	Yes	Yes	No	Yes	Yes	Yes	Yes	Yes	Yes	No	Yes	Yes	Yes	No	High risk	Yes
27	100000	no	20	15	no	2677	2678	2679	2357	25-29	20-29	Male	Completed primary	Primary education	Never married	50,000-120,000	No	Yes	No	No	No	No	Yes	A close friend	Every day	Less than 6 months	No	No	Yes	Yes	Yes	Yes	No	Yes	Yes	Yes	Yes	Yes	Yes	No	No	No	No	Yes	Yes	No	No	High risk	Yes
38	250000	no	10	4	no	2682	2680	2681	2358	35-39	30-39	Male	Completed primary	Primary education	Never married	>200,000	Yes	No	No	No	No	No	No	Someone you inject with	Every day	More than 2 years	No	Yes	Yes	Yes	No	No	No	Yes	No	No	Yes	No	No	Yes	Don't know	Yes	No	Yes	Yes	No	No	Low risk	Yes
25	100000	no	15	10	no	2731	2732	2733	2359	25-29	20-29	Male	Incomplete primary	Primary education	Never married	50,000-120,000	No	No	Yes	No	No	No	Yes	A close friend	Every day	1-2 years	No	Yes	No	Yes	Yes	No	No	No	No	No	No	No	No	Yes	No	Yes	No	Yes	Yes	No	Yes	Medium risk	No
31	250000	no	10	4	no	2794	2796	2795	2360	30-34	30-39	Female	No school	No formal education	Never married	>200,000	No	No	No	Yes	No		Yes	A close friend	Every day	1-2 years	No	No	Yes	Yes	Yes	No	No	Yes	No	No	No	Yes	Yes	No	No	Yes	No	Yes	Yes	No	No	High risk	Yes
42	80000	no	15	15	no	2704	2705	2706	2361	40+	40+	Male	Completed primary	Primary education	Married partner	50,000-120,000	No	No	Yes	No	No	No	Yes	A close friend	Every day	More than 2 years	No	Yes	Yes	Yes	No	No	Yes	Yes	Yes	Yes	Yes	Yes	Yes	Yes	Yes	Yes	Yes	Yes	Yes	No	No	High risk	Yes
38	100000	no	9	9	no	2863	2864	2865	2362	35-39	30-39	Female	Completed primary	Primary education	Separated/Divorced/Widowed	50,000-120,000	No	No	Yes	No	No		Yes	A close friend	Every day	Less than 6 months	No	No	Yes	Yes	No	No	Yes	Yes	Yes	Yes	Yes	Yes	Yes	Yes	No	Yes	No	Yes	Yes	No	Yes	High risk	Yes
38	450000	no	5	2	no	2860	2861	2862	2364	35-39	30-39	Male	Incomplete primary	Primary education	Married partner	>200,000	No	No	Yes	No	No	No	Yes	A family member	Once per week	Less than 6 months	No	Yes	Yes	Yes	No	No	No	Yes	Yes	Yes	Yes	Yes	Yes	No	No	No	No	Yes	Yes	Yes	No	Medium risk	Yes
27	300000	no	10	4	no	2729	2728	2730	2368	25-29	20-29	Male	Completed primary	Primary education	Separated/Divorced/Widowed	>200,000	No	Yes	No	No	No	No	Yes	A close friend	Every day	Less than 6 months	No	Yes	Yes	Yes	Yes	Yes	No	Yes	No	No	No	No	No	No	No	No	No	No	Yes	No	No	Low risk	No
34	20000	no	25	10	no	2722	2723	2724	2369	30-34	30-39	Male	No school	No formal education	Never married	<50,000	No	Yes	No	No	No	No	Yes	Someone you inject with	Every day	More than 2 years	No	Yes	No	No	Yes	No	No	Yes	No	Yes	Yes	Yes	No	Yes	No	Yes	No	Yes	Yes	Yes	Yes	No risk
41	250000	no	10	6	no	2727	2726	2725	2370	40+	40+	Male	Completed primary	Primary education	Separated/Divorced/Widowed	>200,000	Yes	No	No	No	No	No	Yes	Someone you know but not closely	Once per month	Less than 6 months	No	Yes	No	Yes	No	Yes	No	Yes	Yes	Yes	Yes	Yes	Yes	Yes	Yes	No	No	Yes	Yes	No	No	No risk
45	100000	no	5	5	no	2743	2744	2745	2371	40+	40+	Male	Incomplete primary	Primary education	Separated/Divorced/Widowed	50,000-120,000	No	No	Yes	No	No	No	Yes	A close friend	Every day	1-2 years	No	Yes	No	Yes	No	No	No	Yes	No	No	No	Yes	No	No	No	No	No	Yes	Yes	No	No	Low risk	No
36	500000	no	8	8	no	2737	2739	2738	2372	35-39	30-39	Male	Completed primary	Primary education	Separated/Divorced/Widowed	>200,000	Yes	No	No	No	No	No	Yes	Someone you inject with	Every day	More than 2 years	No	Yes	No	Yes	Yes	Yes	No	Yes	Yes	No	Yes	Yes	Yes	Yes	No	Yes	No	Yes	Yes	No	Yes	High risk	No
42	30000	no	20	10	no	2746	2747	2748	2373	40+	40+	Male	Incomplete primary	Primary education	Never married	<50,000	Yes	No	No	No	No	No	Yes	A close friend	Every day	1-2 years	No	Yes	No	Yes	Yes	No	No	Yes	No	No	No	Yes	Yes	No	Yes	No	No	No	Yes	No	No	Medium risk	No
39	500000	no	10	7	no	2780	2779	2781	2377	35-39	30-39	Male	Completed primary	Primary education	Never married	>200,000	No	Yes	No	No	No	No	Yes	Someone you know but not closely	Less than once per month	More than 2 years	No	Yes	No	Yes	Yes	No	No	Yes	Yes	No	Yes	Yes	Yes	Yes	Yes	Yes	No	Yes	Yes	Yes	No	No risk
27	90000	no	6	4	no	2787	2786	2785	2378	25-29	20-29	Male	Completed primary	Primary education	Never married	50,000-120,000	Yes	No	No	No	No	No	Yes	A close friend	Once per month	More than 2 years	No	Yes	No	Yes	Yes	Yes	No	Yes	Yes	Yes	Yes	Yes	Yes	Yes	No	No	No	Yes	Yes	Yes	No	Low risk	Yes
43	800000	no	25	6	no	2783	2782	2784	2379	40+	40+	Male	Incomplete primary	Primary education	Separated/Divorced/Widowed	>200,000	No	Yes	No	No	No	No	Yes	A close friend	Every day	More than 2 years	No	No	No	Yes	Yes	No	No	Yes	Yes	No	Yes	No	Yes	No	No	No	No	Yes	Yes	Yes	No	Low risk	No
43	350000	no	15	10	no	2584	2585	2586	2390	40+	40+	Male	Incomplete secondary	Secondary and above education	Never married	>200,000	No	No	Yes	No	No	No	Yes	Someone you know but not closely	Once per week	Less than 6 months	No	No	Yes	Yes	Yes	Yes	No	Yes	Yes	Yes	Yes	Yes	Yes	Yes	No	Yes	No	Yes	Yes	No	Yes	Medium risk	Yes
32	100000	no	20	4	no	2494	2495	2496	2391	30-34	30-39	Male	Completed primary	Primary education	Never married	50,000-120,000	No	No	Yes	No	No	No	Yes	A close friend	Every day	1-2 years	No	Yes	No	Yes	Yes	Yes	Yes	Yes	Yes	Yes	Yes	Yes	Yes	No	No	No	No	Yes	Yes	Yes	No	High risk	Yes
38	100000	no	7	4	no	2492	2491	2493	2392	35-39	30-39	Male	Completed primary	Primary education	Separated/Divorced/Widowed	50,000-120,000	Yes	No	No	Yes	No	No	Yes	Someone you know but not closely	Less than once per month	Less than 6 months	No	Yes	No	Yes	Yes	No	Yes	Yes	Yes	Yes	Yes	Yes	Yes	Yes	Yes	Yes	No	Yes	Yes	Yes	No	High risk	No
27	55000	no	6	4	no	2845	2846	2847	2394	25-29	20-29	Female	Completed primary	Primary education	Never married	50,000-120,000	Yes	No	No	No	No		Yes	Someone you know but not closely	Less than once per month	Less than 6 months	No	Yes	No	Yes	Yes	Yes	Yes	Yes	Yes	Yes	Yes	Yes	Yes	Yes	No	Yes	Yes	No	Yes	Yes	No	Medium risk	Yes
28	320000	no	15	10	no	2850	2849	2848	2395	25-29	20-29	Male	Completed primary	Primary education	Married partner	>200,000	No	No	Yes	No	No	No	Yes	Someone you know but not closely	Every day	6 months to 1 year	No	No	No	Yes	Yes	No	No	Yes	Yes	No	No	Yes	Yes	Yes	Yes	Yes	No	Yes	Yes	Yes	No	Medium risk	No
29	300000	no	20	10	no	2977	2978	2979	2399	25-29	20-29	Male	Completed primary	Primary education	Never married	>200,000	No	No	Yes	No	No	No	Yes	Someone you know but not closely	Once per week	6 months to 1 year	No	Yes	No	Yes	Yes	Yes	No	Yes	No	Yes	Yes	Yes	Yes	Yes	No	Yes	No	Yes	Yes	No	Yes	Medium risk	Yes
30	200000	no	9	9	no	2970	2969	2968	2400	30-34	30-39	Male	Completed primary	Primary education	Married partner	120,001-200,000	Yes	Yes	No	No	No	No	No	Someone you know but not closely	Once per week	Less than 6 months	No	Yes	No	Yes	Yes	Yes	No	No	Yes	Yes	Yes	Yes	Yes	Yes	No	Yes	No	Yes	Yes	Yes	Yes	No risk
26	60000	no	20	10	no	2475	2474	2473	2401	25-29	20-29	Female	Incomplete primary	Primary education	Never married	50,000-120,000	No	No	No	No	No		Yes	A close friend	Every day	More than 2 years	No	No	Yes	Yes	Yes	Yes	Yes	Yes	Yes	Yes	Yes	Yes	Yes	Yes	No	Yes	No	Yes	Yes	Yes	Yes	High risk	Yes
36	100000	no	20	15	no	2548	2549	2550	2402	35-39	30-39	Male	Completed primary	Primary education	Never married	50,000-120,000	No	No	Yes	No	No	No	Yes	A close friend	Less than once per month	Less than 6 months	No	Yes	Yes	No	Yes	No	No	Yes	Yes	Yes	Yes	Yes	Yes	No	No	No	No	Yes	Yes	Yes	No	High risk	Yes
40	200000	no	5	5	no	2989	2990	2991	2406	40+	40+	Male	Completed primary	Primary education	Never married	120,001-200,000	No	No	Yes	No	No	No	Yes	A close friend	Every day	1-2 years	No	No	Yes	Yes	No	No	No	No	Yes	Yes	Yes	Yes	Yes	Yes	No	Yes	No	Yes	Yes	No	Yes	High risk	Yes
25	350000	no	40	20	no	5405	5406	5407	2410	25-29	20-29	Male	Incomplete secondary	Secondary and above education	Never married	>200,000	No	No	No	No	No	No	Yes	A close friend	Once per week	More than 2 years	No	Yes	No	Yes	Yes	No	No	No	Yes	Yes	Yes	Yes	Yes	Yes	Yes	Yes	No	Yes	Yes	Yes	No	No risk
26	200000	no	50	20	no	5404	5402	5403	2411	25-29	20-29	Male	Completed secondary	Secondary and above education	Never married	120,001-200,000	Yes	No	No	No	No	No	Yes	Someone you know but not closely	Every day	More than 2 years	No	Yes	Yes	Yes	Yes	Yes	No	Yes	Yes	No	Yes	Yes	Yes	Yes	Yes	Yes	No	Yes	Yes	No	No	Medium risk	Yes
37	300000	no	4	4	no	5399	5400	5401	2412	35-39	30-39	Male	Incomplete primary	Primary education	Separated/Divorced/Widowed	>200,000	No	No	No	No	No	No	Yes	A close friend	Every day	More than 2 years	No	No	Yes	Yes	Yes	Yes	No	Yes	Yes	Yes	Yes	Yes	Yes	Yes	Yes	No	No	No	Yes	Yes	No	High risk	No
30	100000	no	20	20	no	2881	2882	2883	2413	30-34	30-39	Male	Incomplete secondary	Secondary and above education	Never married	50,000-120,000	No	No	Yes	No	No	No	Yes	A close friend	Every day	6 months to 1 year	No	No	Yes	No	No	No	Yes	Yes	Yes	No	Yes	Yes	Yes	No	No	Yes	No	Yes	Yes	No	No	High risk	Yes
39	120000	no	20	8	no	2878	2880	2879	2414	35-39	30-39	Male	Incomplete primary	Primary education	Separated/Divorced/Widowed	50,000-120,000	No	Yes	No	No	No	No	Yes	A close friend	Every day	More than 2 years	No	No	Yes	Yes	No	No	No	Yes	No	No	Yes	Yes	Yes	No	No	Yes	No	Yes	Yes	No	No	High risk	Yes
34	50000	no	4	4	no	2885	2884	2886	2415	30-34	30-39	Male	Completed primary	Primary education	Never married	<50,000	No	No	No	No	Yes	No	Yes	A family member	Every day	More than 2 years	No	Yes	No	Yes	Yes	No	No	Yes	Yes	Yes	Yes	Yes	Yes	Yes	Yes	Yes	No	No	Yes	No	No	No risk
40	100000	no	10	7	no	2905	2906	2907	2422	40+	40+	Male	Incomplete primary	Primary education	Married partner	50,000-120,000	Yes	No	No	No	No	No	Yes	A close friend	Every day	1-2 years	No	No	Yes	Yes	No	No	No	Yes	No	No	No	Yes	No	No	No	Yes	No	Yes	Yes	Yes	No	High risk	Yes
35	700000	no	60	20	no	2900	2899	2901	2423	35-39	30-39	Male	Completed primary	Primary education	Married partner	>200,000	No	No	Yes	No	No	No	Yes	A close friend	Every day	1-2 years	No	No	Yes	Yes	Yes	No	No	Yes	Yes	No	Yes	Yes	Yes	Yes	Yes	No	Don't know	Yes	Yes	Yes	No	Low risk	Yes
29	600000	no	15	12	no	5741	5742	5743	2424	25-29	20-29	Male	Completed primary	Primary education	Married partner	>200,000	No	Yes	No	No	No	No	Yes	A close friend	Every day	More than 2 years	No	Yes	No	Yes	No	No	No	Yes	Yes	No	No	No	No	Yes	No	Yes	No	Yes	Yes	No	Yes	No risk
30	100000	no	8	4	no	3213			2425	30-34	30-39	Male	Completed primary	Primary education	Never married	50,000-120,000	No	No	Yes	No	No	No	Yes	A close friend	Every day	1-2 years	No	Yes	No	Yes	No	No	No	Yes	No	Yes	Yes	Yes	Yes	No	No	Yes	No	Yes	No	Yes	No	High risk	Yes
29	120000	no	10	6	no	3211			2426	25-29	20-29	Male	Incomplete secondary	Secondary and above education	Never married	50,000-120,000	Yes	No	No	No	No	No	Yes	A family member	Once per week	More than 2 years	No	Yes	No	Yes	Yes	No	No	Yes	Yes	Yes	Yes	Yes	Yes	Yes	No	No	No	Yes	Yes	No	No	Low risk	No
29	300000	no	4	3	no	3212			2427	25-29	20-29	Male	Completed primary	Primary education	Separated/Divorced/Widowed	>200,000	Yes	No	No	No	No	No	Yes	A close friend	Every day	More than 2 years	No	Yes	No	Yes	Yes	No	No	Yes	Yes	Yes	Yes	No	No	Yes	Yes	No	Yes	Yes	Yes	Yes	No	High risk	Yes
36	30000	no	3	3	no	3214			2437	35-39	30-39	Male	Completed primary	Primary education	Married partner	<50,000	Yes	No	No	No	No	No	Yes	Someone you know but not closely	Every day	Less than 6 months	No	Yes	No	Yes	Yes	No	No	Yes	No	No	No	Yes	Yes	Yes	No	Yes	Yes	Yes	Yes	Yes	No	High risk	Yes
47	210000	no	100	30	no	2961	2960	2959	2438	40+	40+	Male	Completed primary	Primary education	Separated/Divorced/Widowed	>200,000	Yes	No	No	No	No	No	Yes	Someone you inject with	Every day	More than 2 years	No	Yes	No	Yes	No	No	No	Yes	No	No	No	Yes	No	Don't know	Don't know	Don't know	Don't know	Yes	Yes	No	No	No risk
36	200000	no	20	20	no	2956	2957	2958	2439	35-39	30-39	Male	Completed primary	Primary education	Never married	120,001-200,000	No	No	Yes	No	No	No	Yes	A close friend	Every day	More than 2 years	No	Yes	No	Yes	No	No	No	Yes	Yes	No	Yes	Yes	No	Yes	Yes	No	No	Yes	Yes	No	No	Low risk	No
42	450000	no	200	50	no	2652	2651	2650	2443	40+	40+	Male	Incomplete secondary	Secondary and above education	Separated/Divorced/Widowed	>200,000	Yes	No	Yes	No	No	No	Yes	A close friend	Once per week	More than 2 years	No	Yes	Yes	Yes	Yes	No	No	Yes	Yes	Yes	Yes	Yes	Yes	Yes	No	Yes	No	Yes	Yes	No	Yes	No risk
47	400000	no	15	6	no	2653	2654	2655	2444	40+	40+	Male	Completed primary	Primary education	Separated/Divorced/Widowed	>200,000	Yes	No	No	No	No	No	Yes	Someone you inject with	Every day	More than 2 years	No	Yes	No	Yes	No	Yes	No	Yes	Yes	Yes	Yes	Yes	Yes	Yes	Yes	Yes	Yes	Yes	Yes	Yes	No	No risk
24	150000	no	5	5	no	2624	2623	2625	2445	<24	20-29	Female	Completed secondary	Secondary and above education	Never married	120,001-200,000	No	No	No	Yes	No		Yes	A close friend	Every day	More than 2 years	No	Yes	Yes	No	Yes	Yes	Yes	Yes	Yes	Yes	Yes	Yes	Yes	Yes	No	Yes	No	Yes	Yes	No	Yes	High risk	Yes
32	700000	no	10	10	no	2887	2889	2888	2464	30-34	30-39	Female	Completed primary	Primary education	Separated/Divorced/Widowed	>200,000	No	No	Yes	No	No		Yes	Someone you inject with	Every day	1-2 years	No	No	Yes	Yes	Yes	Yes	Yes	Yes	Yes	Yes	Yes	Yes	Yes	Don't know	No	No	No	No	Yes	Yes	No	Medium risk	Yes
21	30000	no	7	5	no	2896	2897	2898	2465	<24	20-29	Female	Completed primary	Primary education	Never married	<50,000	No	No	Yes	No	No		Yes	A close friend	Every day	6 months to 1 year	No	No	Yes	Yes	Yes	No	Yes	Yes	No	No	No	No	Yes	Yes	No	Yes	No	Yes	Yes	No	Yes	High risk	No
25	150000	no	8	4	no	2913	2912	2911	2466	25-29	20-29	Female	Completed primary	Primary education	Never married	120,001-200,000	No	No	No	Yes	No		Yes	Someone you inject with	Every day	More than 2 years	No	No	Yes	Yes	Yes	No	No	No	No	No	No	No	No	Yes	Yes	Yes	No	No	Yes	Yes	No	High risk	No
30	80000	no	9	7	no	5791	5790	5789	2472	30-34	30-39	Male	Completed primary	Primary education	Never married	50,000-120,000	No	No	Yes	No	No	No	Yes	A close friend	Every day	More than 2 years	No	No	Yes	Yes	Yes	No	No	Yes	Yes	Yes	Yes	Yes	Yes	No	No	No	No	Yes	Yes	Yes	No	High risk	Yes
28	450000	no	80	50	no	2619	2617	2618	2481	25-29	20-29	Female	Completed primary	Primary education	Married partner	>200,000	No	No	Yes	No	No		Yes	Someone you inject with	Every day	More than 2 years	No	Yes	Yes	No	No	Yes	Yes	Yes	Yes	Yes	Yes	Yes	Yes	Yes	No	No	No	Yes	Yes	Yes	No	High risk	Yes
37	80000	no	8	5	no	2797	2798	2799	2485	35-39	30-39	Male	Completed primary	Primary education	Never married	50,000-120,000	Yes	Yes	No	No	No	No	Yes	A family member	Every day	More than 2 years	No	Yes	No	Yes	No	No	No	Yes	No	No	No	No	No	No	No	Yes	Yes	Yes	Yes	Yes	No	High risk	Yes
37	80000	no	2	2	no	2806	2807	2808	2486	35-39	30-39	Male	Incomplete primary	Primary education	Separated/Divorced/Widowed	50,000-120,000	No	No	Yes	No	No	No	Yes	A close friend	Every day	1-2 years	No	Yes	No	Yes	No	No	No	Yes	Yes	Yes	Yes	Yes	Yes	Yes	No	Yes	Yes	Yes	Yes	No	No	Medium risk	Yes
44	100000	no	6	4	no	2804	2805	2803	2487	40+	40+	Male	Incomplete secondary	Secondary and above education	Separated/Divorced/Widowed	50,000-120,000	No	No	Yes	No	No	No	Yes	A close friend	Every day	More than 2 years	No	Yes	No	Yes	Yes	No	No	Yes	Yes	No	Yes	Yes	Yes	Yes	No	Yes	No	No	Yes	No	No	No risk
37	80000	no	8	8	no				2490	35-39	30-39	Male	Completed primary	Primary education	Separated/Divorced/Widowed	50,000-120,000	No	No	Yes	No	No	No	Yes	A close friend	Every day	1-2 years	No	Yes	No	Yes	Yes	Yes	No	Yes	Yes	Yes	Yes	Yes	Yes	Yes	No	Yes	No	Yes	Yes	No	Yes	Medium risk	Yes
24	50000	no	9	9	no	5467			2536	<24	20-29	Male	No school	No formal education	Never married	<50,000	No	No	Yes	No	No	No	Yes	A close friend	Every day	1-2 years	No	Yes	No	Yes	No	No	No	Yes	Yes	No	Yes	Yes	Yes	No	No	Yes	No	Yes	Yes	No	No	Low risk	No
23	500000	no	50	50	no	5480			2538	<24	20-29	Male	Incomplete secondary	Secondary and above education	Never married	>200,000	Yes	No	No	No	No	No	Yes	A close friend	Every day	More than 2 years	No	Yes	Yes	Yes	Yes	No	No	Yes	Yes	Yes	Yes	Yes	Yes	Yes	Yes	Yes	No	Yes	Yes	Yes	No	High risk	No
39	300000	no	6	3	no	2823	2822	2821	2551	35-39	30-39	Male	Completed primary	Primary education	Never married	>200,000	No	No	Yes	No	No	No	Yes	A close friend	Every day	More than 2 years	No	Yes	No	Yes	Yes	Yes	No	Yes	No	No	No	No	Yes	Yes	Yes	Yes	No	Yes	Yes	Yes	No	No risk
43	80000	no	7	7	no	2839	2840	2841	2552	40+	40+	Male	Completed primary	Primary education	Married partner	50,000-120,000	Yes	No	No	No	No	No	Yes	A close friend	Every day	1-2 years	No	No	Yes	No	Yes	No	No	Yes	Yes	Yes	Yes	Yes	Yes	No	No	Yes	No	Yes	Yes	No	No	High risk	Yes
47	300000	no	100	50	no	2829	2828	2827	2553	40+	40+	Male	Incomplete primary	Primary education	Separated/Divorced/Widowed	>200,000	Yes	No	No	No	No	No	Yes	A close friend	Every day	More than 2 years	No	No	Yes	Yes	Yes	No	No	Yes	Yes	Yes	Yes	Yes	Yes	Yes	No	Yes	No	Yes	Yes	Yes	Yes	Medium risk	No
39	100000	no	10	10	no	5558	5559	5560	2554	35-39	30-39	Male	Completed primary	Primary education	Never married	50,000-120,000	No	No	Yes	No	No	No	Yes	A close friend	Every day	1-2 years	No	Yes	No	Yes	Yes	No	No	Yes	No	No	No	No	No	No	Yes	No	No	Yes	Yes	No	No	Medium risk	Yes
44	30000	no	12	4	no	5717	5718	5719	2555	40+	40+	Male	Completed primary	Primary education	Married partner	<50,000	No	No	Yes	No	No	No	Yes	Someone you know but not closely	Every day	1-2 years	No	Yes	No	Yes	Yes	Yes	No	Yes	Yes	Yes	Yes	Yes	Yes	Yes	No	Yes	No	Yes	Yes	No	Yes	High risk	Yes
35	350000	no	35	5	no	5552	5553	5554	2556	35-39	30-39	Male	Completed primary	Primary education	Married partner	>200,000	No	No	Yes	No	No	No	Yes	A close friend	Every day	More than 2 years	No	Yes	No	Yes	Yes	No	Yes	Yes	Yes	Yes	Yes	Yes	Yes	Yes	No	Yes	No	Yes	Yes	Yes	Yes	Low risk	No
26	100000	no	11	11	no				2591	25-29	20-29	Male	Incomplete secondary	Secondary and above education	Never married	50,000-120,000	No	No	Yes	No	No	No	Yes	A close friend	Every day	6 months to 1 year	No	Yes	No	Yes	Yes	No	No	Yes	Yes	No	Yes	Yes	No	Yes	No	Yes	No	Yes	Yes	No	Yes	High risk	Yes
40	500000	no	50	10	yes				2592	40+	40+	Male	Completed secondary	Secondary and above education	Separated/Divorced/Widowed	>200,000	No	No	Yes	No	No	No	Yes	A close friend	Every day	More than 2 years	Yes	Yes	Yes	Yes	Yes	No	No	Yes	Yes	Yes	Yes	Yes	Yes	Yes	No	Yes	No	Yes	Yes	No	Yes	Medium risk	No
28	100000	no	5	5	no	2926	2927	2928	2593	25-29	20-29	Male	No school	No formal education	Separated/Divorced/Widowed	50,000-120,000	No	No	Yes	No	No	No	Yes	A close friend	Every day	1-2 years	No	Yes	No	Yes	No	No	No	Yes	Yes	Yes	Yes	Yes	Yes	Yes	No	No	No	Yes	Yes	Yes	No	High risk	Yes
29	300000	no	6	6	no	2925	2923	2924	2594	25-29	20-29	Male	Incomplete primary	Primary education	Never married	>200,000	Yes	No	No	No	No	No	Yes	Someone you inject with	Every day	Less than 6 months	No	Yes	No	Yes	Yes	No	No	Yes	Yes	No	No	No	No	Yes	No	No	No	No	Yes	Yes	No	No risk
35	450000	no	10	5	no	2631	2630	2629	2595	35-39	30-39	Male	Completed primary	Primary education	Married partner	>200,000	No	Yes	No	No	No	No	Yes	A close friend	Every day	More than 2 years	No	Yes	No	Yes	Yes	No	No	Yes	No	No	No	No	No	Yes	No	Yes	Don't know	Yes	Yes	Yes	No	No risk
33	50000	no	20	15	no	2671	2672	2673	2596	30-34	30-39	Male	Completed primary	Primary education	Separated/Divorced/Widowed	<50,000	No	No	Yes	No	No	No	Yes	A close friend	Every day	1-2 years	No	Yes	No	Yes	Yes	No	No	Yes	Yes	Yes	Yes	Yes	Yes	No	No	Yes	No	Yes	Yes	No	No	Low risk	Yes
41	200000	no	30	9	no	2665	2666	2667	2597	40+	40+	Male	Completed primary	Primary education	Married partner	120,001-200,000	No	Yes	No	No	No	No	Yes	A close friend	Every day	1-2 years	No	Yes	No	Yes	Yes	No	No	Yes	Yes	Yes	Yes	Yes	Yes	Yes	No	Yes	No	Yes	Yes	Yes	Yes	High risk	Yes
18	450000	no	10	8	no	2670	2669	2668	2598	<24	15-19	Male	Incomplete primary	Primary education	Married partner	>200,000	No	No	Yes	No	No	No	Yes	A close friend	Every day	Less than 6 months	No	Yes	No	Yes	No	No	No	No	No	No	No	No	No	Yes	Yes	No	No	Yes	Yes	No	No	No risk
50	150000	no	8	6	no	2638	2639	2640	2605	40+	40+	Male	Completed primary	Primary education	Separated/Divorced/Widowed	120,001-200,000	No	No	Yes	No	No	No	Yes	A close friend	Every day	Less than 6 months	No	Yes	No	Yes	Yes	No	No	Yes	No	No	No	Yes	Yes	Yes	No	Yes	No	Yes	Yes	No	Yes	No risk
28	50000	no	8	8	no	2656	2657	2658	2606	25-29	20-29	Male	Completed primary	Primary education	Never married	<50,000	No	No	Yes	No	No	No	Yes	A close friend	Every day	1-2 years	No	No	Yes	Yes	Don't remember	Yes	No	Yes	Yes	Yes	Yes	Yes	Yes	Yes	No	Yes	No	Yes	Yes	No	Yes	Medium risk	Yes
47	350000	no	30	12	no	2645	2646	2644	2607	40+	40+	Male	Completed primary	Primary education	Separated/Divorced/Widowed	>200,000	Yes	No	No	No	No	No	Yes	Someone you know but not closely	Once per month	More than 2 years	No	Yes	No	Yes	No	No	No	Yes	No	No	No	Yes	Yes	Yes	No	Yes	Yes	Yes	Yes	Yes	No	Low risk	No
30	300000	no	30	15	no	2752	2753	2754	2608	30-34	30-39	Male	Completed secondary	Secondary and above education	Married partner	>200,000	Yes	No	Yes	No	No	No	No	A close friend	Once per week	More than 2 years	No	Yes	No	No	Yes	Yes	No	Yes	Yes	Yes	Yes	Yes	Yes	Yes	No	Yes	No	Yes	Yes	Yes	Yes	Medium risk	No
38	200000	no	7	7	no	2719	2721	2720	2609	35-39	30-39	Male	Completed primary	Primary education	Never married	120,001-200,000	No	No	Yes	No	No	No	Yes	A close friend	Every day	More than 2 years	No	No	Yes	No	No	No	Yes	Yes	Yes	Yes	Yes	Yes	Yes	Yes	No	No	No	Yes	Yes	No	No	High risk	No
40	450000	no	7	7	no	2751	2749	2750	2610	40+	40+	Male	Completed primary	Primary education	Separated/Divorced/Widowed	>200,000	Yes	No	No	No	No	No	Yes	A close friend	Every day	More than 2 years	No	Yes	No	Yes	Yes	No	No	Yes	Yes	Yes	Yes	Yes	Yes	Yes	No	Yes	Yes	Yes	Yes	Yes	No	High risk	No
33	600000	no	13	4	no	2933	2932	2934	2616	30-34	30-39	Male	Incomplete primary	Primary education	Separated/Divorced/Widowed	>200,000	No	No	No	Yes	No	No	Yes	A close friend	Every day	More than 2 years	No	No	Yes	Yes	Yes	No	No	No	Yes	Yes	Yes	Yes	Yes	Yes	No	Yes	No	Yes	Yes	Don't know	Yes	High risk	No
28	75000	no	15	10	no	2764	2765	2766	2619	25-29	20-29	Female	Completed primary	Primary education	Married partner	50,000-120,000	Yes	No	No	No	No		Yes	A close friend	Every day	More than 2 years	No	Yes	No	Yes	Yes	No	No	Yes	No	No	No	No	Yes	Yes	No	Yes	No	Yes	Yes	Yes	Yes	Low risk	Yes
27	20000	no	10	10	no	2836	2837	2838	2623	25-29	20-29	Male	Incomplete primary	Primary education	Separated/Divorced/Widowed	<50,000	Yes	No	No	No	No	No	Yes	Someone you inject with	Every day	Less than 6 months	No	Yes	Yes	Yes	Yes	Yes	Yes	Yes	Yes	Yes	Yes	Yes	Yes	Yes	Yes	Yes	Yes	Yes	Yes	Yes	No	High risk	Yes
21	30000	no	5	5	no	2833	2834	2835	2625	<24	20-29	Male	Incomplete primary	Primary education	Never married	<50,000	No	No	Yes	No	No	No	Yes	A close friend	Every day	6 months to 1 year	No	No	Yes	Yes	Yes	Yes	No	Yes	No	Yes	Yes	Yes	Yes	Yes	No	Yes	No	Yes	Yes	Yes	Yes	Medium risk	No
24	80000	no	20	15	no	2890	2891	2892	2626	<24	20-29	Male	Completed secondary	Secondary and above education	Never married	50,000-120,000	No	No	No	Yes	No	No	Yes	A close friend	Every day	More than 2 years	No	Yes	No	Yes	Yes	Yes	No	Yes	No	No	Yes	Yes	Yes	Yes	No	Yes	No	Yes	Yes	No	Yes	High risk	Yes
20	350000	no	10	10	no	2929	2931	2930	2627	<24	20-29	Female	Completed primary	Primary education	Never married	>200,000	No	No	No	Yes	No		No	Someone you inject with	Every day	1-2 years	No	Yes	Yes	Yes	Yes	No	No	Yes	Yes	Yes	Yes	Yes	Yes	Yes	No	Yes	No	Yes	Yes	Don't know	Yes	High risk	No
45	60000	yes	4	4	no	2894	2895	2893	2628	40+	40+	Male	Completed primary	Primary education	Never married	50,000-120,000	Yes	No	No	No	No	No	Yes	A close friend	Every day	More than 2 years	No	Yes	No	Yes	Yes	Yes	Yes	Yes	Yes	Yes	Yes	Yes	Yes	Yes	No	Yes	No	Yes	Yes	No	Yes	High risk	Yes
36	85000	no	9	4	no	2763	2762	2761	2629	35-39	30-39	Female	Incomplete secondary	Secondary and above education	Separated/Divorced/Widowed	50,000-120,000	Yes	No	No	No	No		Yes	A close friend	Every day	More than 2 years	No	Yes	No	Yes	No	No	No	Yes	No	No	No	No	Yes	Yes	No	No	Don't know	No	Yes	Yes	No	No risk
30	320000	no	15	13	no	2770	2772	2771	2630	30-34	30-39	Male	Completed primary	Primary education	Separated/Divorced/Widowed	>200,000	No	No	Yes	No	No	No	Yes	A close friend	Once per week	More than 2 years	No	Yes	No	Yes	Yes	Yes	No	Yes	Yes	No	Yes	No	Yes	Yes	Yes	Yes	No	Yes	Yes	No	No	High risk	Yes
30	20000	no	10	4	no	2767	2768	2769	2631	30-34	30-39	Male	Completed primary	Primary education	Never married	<50,000	No	No	Yes	No	No	No	Yes	A close friend	Every day	1-2 years	No	Yes	No	Yes	Yes	Yes	No	Yes	No	No	No	No	Yes	No	No	Yes	No	Yes	Yes	No	No	No risk
25	450000	no	150	10	yes	2710	2712	2711	2632	25-29	20-29	Male	Completed primary	Primary education	Never married	>200,000	No	No	Yes	No	No	No	Yes	Someone you inject with	Every day	1-2 years	Yes	Yes	No	Yes	Yes	Yes	No	Yes	Yes	No	No	No	No	Yes	Yes	Yes	No	Yes	Yes	No	No	No risk
42	200000	no	30	15	no	2715	2714	2713	2633	40+	40+	Male	Completed secondary	Secondary and above education	Separated/Divorced/Widowed	120,001-200,000	No	No	Yes	No	No	No	Yes	Someone you inject with	Every day	More than 2 years	No	No	Yes	Yes	Yes	No	No	Yes	Yes	Yes	Yes	Yes	Yes	Yes	No	Yes	No	Yes	Yes	No	Yes	Medium risk	Yes
32	300000	no	20	7	no	2707	2708	2709	2634	30-34	30-39	Male	Incomplete primary	Primary education	Never married	>200,000	No	Yes	No	No	No	No	Yes	A close friend	Every day	More than 2 years	No	Yes	No	Yes	Yes	Yes	No	Yes	No	Yes	No	No	No	No	No	No	No	Yes	Yes	Yes	No	High risk	No
48	170000	no	10	7	no	2814	2813	2812	2635	40+	40+	Male	No school	No formal education	Separated/Divorced/Widowed	120,001-200,000	No	No	Yes	No	No	No	No	Someone you know but not closely	Once per month	1-2 years	No	No	No	Yes	Yes	Yes	No	Yes	Yes	Yes	Yes	Yes	Yes	Yes	Yes	Yes	No	Yes	Yes	No	No	No risk
27	600000	no	10	5	no	2816	2815	2817	2636	25-29	20-29	Male	Completed primary	Primary education	Separated/Divorced/Widowed	>200,000	No	No	Yes	No	No	No	Yes	A close friend	Every day	6 months to 1 year	No	No	No	Yes	Yes	No	No	Yes	Yes	Yes	No	No	Yes	Don't know	Yes	Yes	No	Yes	Yes	Yes	No	Low risk	No
35	80000	no	30	15	yes	2809	2810	2811	2637	35-39	30-39	Male	Incomplete primary	Primary education	Never married	50,000-120,000	No	No	Yes	No	No	No	Yes	A close friend	Every day	1-2 years	Yes	Yes	No	Yes	No	No	No	Yes	No	No	Yes	Yes	Yes	Yes	No	Yes	No	Yes	Yes	No	Yes	Low risk	Yes
23	300000	no	10	10	yes	2943	2942	2941	2647	<24	20-29	Male	Incomplete secondary	Secondary and above education	Never married	>200,000	Yes	No	No	No	No	No	Yes	A close friend	Every day	More than 2 years	Yes	Yes	No	Yes	Yes	Yes	No	Yes	Yes	Yes	Yes	Yes	Yes	Yes	No	Yes	No	Yes	Yes	No	Yes	High risk	Yes
23	80000	no	6	6	yes	2947	2948	2949	2648	<24	20-29	Male	Incomplete primary	Primary education	Never married	50,000-120,000	No	No	Yes	No	No	No	Yes	A close friend	Every day	6 months to 1 year	Yes	Yes	No	Yes	Yes	No	No	Yes	Yes	No	No	Yes	Yes	Yes	No	Yes	No	No	Yes	No	No	Medium risk	Yes
32	600000	no	12	6	no	2946	2945	2944	2649	30-34	30-39	Male	Completed primary	Primary education	Married partner	>200,000	No	No	Yes	No	No	No	Yes	A close friend	Every day	1-2 years	No	Yes	No	Yes	Yes	Yes	No	Yes	Yes	Yes	Yes	Yes	Yes	Yes	No	Yes	No	No	Yes	Yes	No	No risk
28	50000	no	9	9	no	2824	2825	2826	2653	25-29	20-29	Male	Incomplete secondary	Secondary and above education	Never married	<50,000	No	No	Yes	No	No	No	Yes	A close friend	Every day	1-2 years	No	Yes	No	Yes	No	Yes	No	Yes	Yes	Yes	Yes	Yes	Yes	No	No	No	No	No	Yes	No	No	No risk
44	80000	no	5	5	no	2818	2819	2820	2654	40+	40+	Male	Incomplete primary	Primary education	Separated/Divorced/Widowed	50,000-120,000	Yes	No	No	No	No	No	Yes	A close friend	Every day	More than 2 years	No	Yes	No	Yes	No	No	No	No	No	Yes	No	Yes	Yes	No	No	Yes	No	Yes	Yes	No	No	High risk	Yes
25	250000	no	10	10	no	2800	2801	2802	2655	25-29	20-29	Male	Completed primary	Primary education	Separated/Divorced/Widowed	>200,000	Yes	No	No	No	No	No	Yes	A close friend	Every day	More than 2 years	No	Yes	No	Yes	No	Yes	No	Yes	Yes	Yes	Yes	Yes	Yes	Yes	No	No	No	Yes	Yes	Yes	No	Low risk	No
34	100000	no	10	10	no	2755	2756	2757	2656	30-34	30-39	Male	Completed secondary	Secondary and above education	Never married	50,000-120,000	No	No	Yes	No	No	No	Yes	A close friend	Every day	1-2 years	No	Yes	No	Yes	Yes	Yes	No	Yes	Yes	No	Yes	Yes	Yes	Yes	No	No	No	Yes	Yes	No	No	Medium risk	Yes
42	600000	no	10	10	yes	2734	2735	2736	2657	40+	40+	Male	Completed secondary	Secondary and above education	Separated/Divorced/Widowed	>200,000	Yes	No	No	No	No	No	Yes	A stranger, met for the first time	Less than once per month	Less than 6 months	Yes	Yes	No	Yes	Yes	Yes	No	Yes	Yes	Yes	Yes	Yes	Yes	Yes	No	Yes	No	Yes	Yes	No	Yes	High risk	Yes
31	450000	no	10	4	no	2778	2777	2776	2658	30-34	30-39	Male	Completed primary	Primary education	Separated/Divorced/Widowed	>200,000	No	No	Yes	No	No	No	Yes	A close friend	Every day	Less than 6 months	No	Yes	Yes	Yes	Yes	Yes	No	Yes	Yes	Yes	Yes	Yes	Yes	No	No	Yes	No	Yes	Yes	No	No	High risk	No
20	60000	no	8	8	no	2695	2696	2697	2659	<24	20-29	Male	Incomplete secondary	Secondary and above education	Never married	50,000-120,000	No	No	Yes	No	No	No	Yes	A close friend	Every day	1-2 years	No	Yes	No	Yes	Yes	Yes	No	Yes	No	No	No	No	Yes	Yes	No	Yes	No	Yes	Yes	Yes	Yes	Medium risk	No
47	100000	no	5	4	no	2701	2702	2703	2660	40+	40+	Male	Incomplete secondary	Secondary and above education	Separated/Divorced/Widowed	50,000-120,000	No	Yes	No	No	No	No	Yes	A close friend	Every day	More than 2 years	No	Yes	No	Yes	Yes	No	No	Yes	Yes	Yes	Yes	Yes	Yes	Yes	No	Yes	No	Yes	Yes	Yes	Yes	No risk
27	500000	no	6	6	no	2700	2699	2698	2661	25-29	20-29	Male	Completed primary	Primary education	Married partner	>200,000	No	Yes	No	No	No	No	Yes	Someone you know but not closely	Once per week	Less than 6 months	No	Yes	No	Yes	Yes	Yes	Yes	Yes	Yes	No	Yes	No	No	Yes	Don't know	Don't know	No	Yes	Yes	Yes	No	No risk
46	100000	no	10	9	no	3244	3245	3246	2662	40+	40+	Male	Completed primary	Primary education	Never married	50,000-120,000	No	No	Yes	No	No	No	Yes	A close friend	Every day	1-2 years	No	Yes	No	Yes	No	No	No	Yes	Yes	Yes	No	Yes	Yes	Yes	Yes	Yes	No	Yes	Yes	No	No	High risk	Yes
46	350000	no	20	8	no	3243	3242	3241	2663	40+	40+	Male	Completed primary	Primary education	Never married	>200,000	No	Yes	No	No	No	No	Yes	A close friend	Every day	More than 2 years	No	No	Yes	Yes	No	No	No	Yes	No	No	No	No	No	No	No	No	No	Yes	Yes	No	No	Medium risk	Yes
31	200000	no	10	7	no	3235	3236	3237	2664	30-34	30-39	Male	Completed primary	Primary education	Married partner	120,001-200,000	No	No	Yes	No	No	No	Yes	A close friend	Every day	More than 2 years	No	No	Yes	No	No	Yes	No	Yes	Yes	Yes	Yes	Yes	Yes	No	No	No	No	Yes	Yes	Yes	No	High risk	Yes
24	150000	no	6	6	no	5636	5637	5638	2666	<24	20-29	Male	Incomplete secondary	Secondary and above education	Married partner	120,001-200,000	No	Yes	No	No	No	No	Yes	Someone you know but not closely	Once per week	Less than 6 months	No	Yes	No	Yes	Yes	Yes	Yes	Yes	Yes	Yes	Yes	Yes	Yes	Yes	Yes	Yes	No	Yes	Yes	No	No	Medium risk	Yes
24	80000	no	20	20	no	5621	5622	5623	2667	<24	20-29	Male	Completed primary	Primary education	Never married	50,000-120,000	No	No	Yes	No	No	No	Yes	Someone you know but not closely	Once per week	Less than 6 months	No	Yes	No	Yes	No	No	No	No	No	No	No	No	No	No	Yes	No	No	No	No	Yes	No	Low risk	Yes
53	200000	no	6	3	no	5603	5604	5605	2689	40+	40+	Male	Completed primary	Primary education	Married partner	120,001-200,000	No	No	Yes	No	No	No	Yes	A close friend	Once per week	6 months to 1 year	No	Yes	No	Yes	Yes	No	No	Yes	No	No	No	Yes	Yes	No	No	No	No	No	Yes	No	No	Low risk	Yes
43	200000	no	6	6	no	5582	5583	5584	2690	40+	40+	Male	Completed primary	Primary education	Separated/Divorced/Widowed	120,001-200,000	No	Yes	No	No	No	No	Yes	A close friend	Every day	More than 2 years	No	Yes	No	Yes	Yes	No	No	Yes	Yes	Yes	Yes	Yes	Yes	Yes	No	Yes	No	Yes	Yes	Yes	Yes	High risk	Yes
44	800000	no	4	4	no				2692	40+	40+	Male	No school	No formal education	Never married	>200,000	Yes	No	No	No	No	No	Yes	A close friend	Every day	6 months to 1 year	No	Yes	No	Yes	Yes	No	No	Yes	No	No	Yes	Yes	Yes	No	No	No	No	Yes	Yes	No	No	No risk
42	200000	no	40	20	yes	5687	5688	5689	2693	40+	40+	Male	Completed secondary	Secondary and above education	Never married	120,001-200,000	No	No	Yes	No	No	No	Yes	A close friend	Once per month	More than 2 years	Yes	Yes	Yes	No	Yes	No	Yes	Yes	Yes	Yes	Yes	No	No	Yes	Yes	Yes	No	Yes	Yes	Yes	No	Low risk	Yes
26	50000	no	7	7	no				2695	25-29	20-29	Male	Incomplete secondary	Secondary and above education	Never married	<50,000	No	No	No	No	Yes	No	Yes	A close friend	Every day	More than 2 years	No	Yes	No	Yes	Yes	Yes	No	Yes	Yes	Yes	Yes	Yes	Yes	Yes	No	Yes	No	No	Yes	Yes	No	Low risk	Yes
39	150000	no	20	15	no	2955	2954	2953	2696	35-39	30-39	Male	Incomplete primary	Primary education	Never married	120,001-200,000	Yes	No	No	No	No	No	Yes	A close friend	Every day	More than 2 years	No	Yes	No	Yes	Yes	No	No	Yes	No	Yes	Yes	Yes	Yes	Yes	No	No	No	Yes	Yes	No	No	No risk
23	540000	no	10	10	no	2952	2951	2950	2697	<24	20-29	Male	Completed primary	Primary education	Married partner	>200,000	No	No	Yes	No	No	No	Yes	A close friend	Every day	More than 2 years	No	Yes	No	Yes	Yes	No	No	Yes	Yes	Yes	Yes	Yes	Yes	Yes	No	No	No	Yes	Yes	No	No	No risk
29	180000	no	11	9	yes	2986	2987	2988	2698	25-29	20-29	Male	Completed primary	Primary education	Married partner	120,001-200,000	No	No	Yes	No	No	No	Yes	A close friend	Every day	More than 2 years	Yes	Yes	No	Yes	Yes	Yes	No	Yes	Yes	Yes	Yes	Yes	No	Yes	No	Yes	No	Yes	Yes	No	Yes	Medium risk	Yes
35	600000	no	30	25	no	2935	2936	2937	2699	35-39	30-39	Male	Completed primary	Primary education	Separated/Divorced/Widowed	>200,000	No	No	Yes	No	No	No	Yes	Someone you inject with	Every day	More than 2 years	No	Yes	No	Yes	Yes	Yes	No	Yes	Yes	Yes	Yes	Yes	Yes	Yes	No	Yes	No	Yes	Yes	No	Yes	Low risk	No
35	100000	no	15	15	no	2914	2915	2916	2704	35-39	30-39	Male	Incomplete primary	Primary education	Married partner	50,000-120,000	No	No	Yes	No	No	No	Yes	A close friend	Every day	1-2 years	No	Yes	No	Yes	Yes	No	No	Yes	No	No	No	No	Yes	Yes	No	Yes	No	Yes	Yes	Yes	Yes	No risk
35	200000	no	8	8	no	2875	2876	2877	2705	35-39	30-39	Male	Completed primary	Primary education	Separated/Divorced/Widowed	120,001-200,000	No	Yes	No	No	No	No	Yes	A close friend	Every day	More than 2 years	No	No	Yes	Yes	Yes	Yes	No	Yes	Yes	Yes	Yes	Yes	Yes	Yes	Don't know	Yes	No	Yes	Yes	No	No	High risk	Yes
43	600000	no	10	5	no	2872	2874	2873	2706	40+	40+	Male	Completed primary	Primary education	Never married	>200,000	No	Yes	No	No	No	No	Yes	Someone you inject with	Less than once per month	Less than 6 months	No	Yes	No	No	Yes	No	No	Yes	Yes	Yes	Yes	Yes	Yes	Yes	No	Yes	No	No	Yes	No	No	No risk
35	300000	no	10	6	no	2974	2975	2976	2707	35-39	30-39	Male	Completed primary	Primary education	Married partner	>200,000	Yes	Yes	No	No	No	Don't remember	Yes	A close friend	Every day	More than 2 years	No	Yes	No	Yes	No	No	No	No	Yes	No	No	No	No	No	No	No	No	Yes	Yes	No	No	No risk
25	300000	no	30	15	yes	2971	2973	2972	2708	25-29	20-29	Male	Completed primary	Primary education	Separated/Divorced/Widowed	>200,000	No	No	Yes	No	No	No	No	A close friend	Once per week	More than 2 years	Yes	Yes	No	Yes	Yes	No	No	Yes	Yes	Yes	Yes	Yes	Yes	Yes	No	No	No	Yes	Yes	Yes	No	No risk
26	450000	no	20	7	no	2985	2984	2983	2709	25-29	20-29	Male	Completed primary	Primary education	Separated/Divorced/Widowed	>200,000	No	Yes	No	No	No	No	Yes	A close friend	Every day	Less than 6 months	No	Yes	No	Yes	Yes	No	No	Yes	Yes	Yes	Yes	Yes	Yes	Yes	Yes	No	No	Yes	No	Yes	No	Low risk	No
30	30000	no	8	8	no	5501	5502	5503	2711	30-34	30-39	Male	Incomplete secondary	Secondary and above education	Never married	<50,000	Yes	No	No	No	No	No	Yes	A close friend	Every day	1-2 years	No	Yes	No	Yes	No	No	No	No	Yes	Yes	Yes	Yes	Yes	Yes	No	Yes	No	Yes	Yes	No	Yes	High risk	Yes
31	300000	no	7	5	yes	2922	2920	2921	2712	30-34	30-39	Male	Completed primary	Primary education	Never married	>200,000	No	No	Yes	No	No	No	Yes	A close friend	Every day	More than 2 years	Yes	Yes	No	Yes	Yes	Yes	No	Yes	Yes	Yes	Yes	Yes	Yes	Yes	No	No	No	Yes	Yes	No	No	High risk	No
38	450000	no	30	30	no	3215			2713	35-39	30-39	Male	Completed primary	Primary education	Married partner	>200,000	Yes	No	No	No	No	No	Yes	Someone you inject with	Once per week	6 months to 1 year	No	Yes	Yes	Yes	Yes	No	No	Yes	Yes	No	Yes	Yes	Yes	Yes	Don't know	Yes	No	Yes	Yes	Don't know	No	High risk	No
28	200000	no	23	10	no	5792	5793	5794	2714	25-29	20-29	Male	Incomplete secondary	Secondary and above education	Separated/Divorced/Widowed	120,001-200,000	No	No	No	No	No	No	Yes	A close friend	Every day	Less than 6 months	No	Yes	No	Yes	Yes	No	No	Yes	Yes	Yes	Yes	Yes	No	Yes	Yes	Yes	No	Yes	Yes	Yes	No	High risk	Yes
41	100000	no	3	3	no	3210			2715	40+	40+	Male	Completed primary	Primary education	Never married	50,000-120,000	No	No	Yes	No	No	No	Yes	A close friend	Every day	More than 2 years	No	Yes	No	Yes	Yes	No	No	Yes	Yes	Yes	Yes	Yes	Yes	No	Yes	Yes	No	Yes	Yes	No	No	High risk	Yes
40	600000	no	4	2	no	2832	2830	2831	2716	40+	40+	Male	Incomplete primary	Primary education	Separated/Divorced/Widowed	>200,000	Yes	No	No	No	No	No	Yes	A close friend	Every day	More than 2 years	No	Yes	No	Yes	Yes	Yes	No	Yes	Yes	Yes	Yes	Yes	Yes	Yes	No	Yes	No	Yes	Yes	Yes	Yes	Low risk	Yes
33	90000	no	5	5	no	2842	2843	2844	2718	30-34	30-39	Male	Completed primary	Primary education	Never married	50,000-120,000	No	No	Yes	No	No	No	Yes	A close friend	Every day	More than 2 years	No	No	Yes	Yes	Yes	No	No	Yes	No	Yes	Yes	Yes	Yes	Yes	No	Yes	No	Yes	Yes	No	Yes	High risk	Yes
35	40000	no	10	4	no	5672	5673	5674	2725	35-39	30-39	Male	Completed primary	Primary education	Never married	<50,000	No	No	Yes	No	No	No	Yes	A close friend	Every day	More than 2 years	No	Yes	No	Yes	Yes	No	No	Yes	No	No	No	No	No	Yes	No	Yes	No	Yes	Yes	Yes	Yes	No risk
30	220000	no	5	2	no	5678	5679	5680	2726	30-34	30-39	Male	Completed primary	Primary education	Never married	>200,000	No	Yes	No	No	No	No	Yes	A close friend	Every day	More than 2 years	No	Yes	Yes	Yes	No	No	No	Yes	Yes	Yes	Yes	Yes	Yes	Yes	No	Yes	No	Yes	Yes	Yes	Yes	High risk	Yes
30	200000	no	3	3	no	5681	5682	5683	2727	30-34	30-39	Male	Incomplete secondary	Secondary and above education	Never married	120,001-200,000	No	No	Yes	No	No	No	Yes	A close friend	Every day	1-2 years	No	Yes	No	Yes	No	No	Yes	Yes	Yes	Yes	Yes	Yes	Yes	Yes	No	Yes	No	Yes	Yes	No	Yes	High risk	Yes
22	200000	no	5	4	no	5516	5517	5518	2731	<24	20-29	Male	Completed primary	Primary education	Never married	120,001-200,000	Yes	No	No	No	No	No	Yes	Someone you know but not closely	Every day	More than 2 years	No	Yes	No	Yes	Yes	Yes	No	No	Yes	Yes	Yes	No	Yes	Yes	Yes	Yes	No	Yes	Yes	Yes	No	High risk	Yes
32	80000	no	8	8	no	5519	5520	5521	2732	30-34	30-39	Male	Completed primary	Primary education	Never married	50,000-120,000	No	No	Yes	No	No	No	Yes	A close friend	Every day	1-2 years	No	Yes	No	Yes	Yes	Yes	No	Yes	Yes	Yes	Yes	Yes	Yes	No	No	No	No	Yes	Yes	No	No	High risk	Yes
32	900000	no	40	35	no	3249	3248	3247	2734	30-34	30-39	Male	Completed primary	Primary education	Married partner	>200,000	Yes	No	No	No	No	No	Yes	A close friend	Every day	More than 2 years	No	Yes	No	Yes	Yes	No	No	Yes	No	Yes	Yes	Yes	Yes	Yes	No	Yes	No	Yes	Yes	Yes	Yes	No risk
28	300000	no	25	12	no	5723	5724	5725	2735	25-29	20-29	Male	Completed secondary	Secondary and above education	Never married	>200,000	No	No	No	Yes	No	No	Yes	A family member	Every day	More than 2 years	No	No	Yes	No	Yes	Yes	No	Yes	Yes	Yes	Yes	Yes	Yes	Yes	No	No	No	Yes	Yes	Yes	No	High risk	Yes
33	600000	no	10	5	no	3221	3222	3220	2736	30-34	30-39	Male	Completed secondary	Secondary and above education	Never married	>200,000	No	Yes	No	No	No	No	Yes	A close friend	Every day	More than 2 years	No	Yes	No	No	Yes	No	No	Yes	No	Yes	Yes	Yes	Yes	Yes	Yes	Yes	No	No	Yes	Yes	No	Medium risk	No
30	150000	no	30	25	no	3231	3230	3229	2741	30-34	30-39	Male	Completed primary	Primary education	Married partner	120,001-200,000	Yes	No	No	No	No	No	Yes	A close friend	Every day	More than 2 years	No	No	Yes	No	No	Yes	Yes	Yes	Yes	Yes	Yes	Yes	Yes	No	No	No	No	Yes	Yes	Yes	No	Medium risk	Yes
26	100000	no	12	5	no	3226	3227	3228	2742	25-29	20-29	Male	Completed primary	Primary education	Never married	50,000-120,000	No	No	Yes	No	No	No	Yes	Someone you know but not closely	Once per week	Less than 6 months	No	No	Yes	No	No	Yes	Yes	Yes	Yes	No	Yes	Yes	Yes	No	No	No	No	Yes	Yes	No	No	High risk	Yes
27	80000	no	20	19	no	5537	5538	5539	2749	25-29	20-29	Male	Incomplete secondary	Secondary and above education	Never married	50,000-120,000	Yes	No	No	No	No	No	Yes	A close friend	Every day	1-2 years	No	Yes	No	Yes	Yes	No	No	Yes	No	No	Yes	Yes	Yes	Yes	No	Yes	No	Yes	Yes	No	Yes	Medium risk	No
37	700000	no	15	8	yes	5534	5535	5536	2750	35-39	30-39	Male	Completed primary	Primary education	Separated/Divorced/Widowed	>200,000	No	No	Yes	No	No	No	No	A close friend	Every day	1-2 years	Yes	Yes	No	Yes	Yes	No	No	Yes	Yes	No	Yes	No	No	Yes	No	Yes	No	Yes	Yes	No	Yes	No risk
30	300000	no	10	5	no	5531	5532	5533	2751	30-34	30-39	Male	Completed secondary	Secondary and above education	Married partner	>200,000	No	No	Yes	No	No	No	Yes	Someone you know but not closely	Every day	Less than 6 months	No	Yes	No	Yes	Yes	Yes	No	Yes	Yes	Yes	Yes	Yes	Yes	Yes	No	Yes	No	Yes	Yes	Yes	Yes	Low risk	Yes
40	40000	no	15	15	no	5437	5435	5436	2752	40+	40+	Male	Incomplete secondary	Secondary and above education	Separated/Divorced/Widowed	<50,000	No	Yes	No	No	No	No	Yes	Someone you know but not closely	Every day	More than 2 years	No	Yes	No	Yes	Yes	No	Yes	Yes	Yes	Yes	Yes	Yes	Yes	Yes	No	Yes	Yes	Yes	Yes	Yes	No	Medium risk	Yes
38	100000	no	10	10	no	5438	5439	5440	2753	35-39	30-39	Male	Incomplete secondary	Secondary and above education	Separated/Divorced/Widowed	50,000-120,000	No	No	Yes	No	No	No	Yes	A close friend	Every day	1-2 years	No	Yes	No	Yes	No	Yes	No	Yes	No	No	Yes	Yes	Yes	No	No	Yes	No	Yes	Yes	No	No	Medium risk	Yes
30	420000	no	50	30	no	5410	5408	5409	2754	30-34	30-39	Male	Incomplete primary	Primary education	Married partner	>200,000	No	No	Yes	No	No	No	Yes	Someone you inject with	Every day	More than 2 years	No	No	Yes	Yes	Yes	Yes	Yes	Yes	Yes	Yes	Yes	Yes	Yes	No	Yes	Yes	Yes	Yes	Yes	Yes	No	High risk	Yes
37	30000	no	17	9	no	2869	2870	2871	2755	35-39	30-39	Male	Incomplete primary	Primary education	Never married	<50,000	No	No	No	Yes	No	No	Yes	A close friend	Every day	6 months to 1 year	No	No	No	Yes	No	No	Yes	Yes	Yes	Yes	Yes	Yes	Yes	Yes	No	Yes	No	Yes	Yes	No	Yes	High risk	Yes
38	10000	no	10	5	no	2857	2858	2859	2756	35-39	30-39	Female	Completed primary	Primary education	Married partner	<50,000	Yes	No	No	No	No		Yes	Someone you know but not closely	Once per month	Less than 6 months	No	Yes	No	Yes	Yes	No	No	Yes	Yes	No	Yes	Yes	Yes	Yes	No	Yes	No	Yes	Yes	No	Yes	No risk
33	780000	no	15	12	no	2868	2866	2867	2757	30-34	30-39	Male	Completed secondary	Secondary and above education	Married partner	>200,000	No	No	Yes	No	No	No	No	Someone you inject with	Every day	Less than 6 months	No	No	Yes	Yes	Yes	No	No	Yes	Yes	Yes	Yes	Yes	Yes	Yes	No	Yes	No	Yes	Yes	No	Yes	High risk	Yes
25	125000	no	15	10	no	5525	5526	5527	2761	25-29	20-29	Male	Incomplete primary	Primary education	Never married	120,001-200,000	Yes	No	No	No	No	No	Yes	A close friend	Every day	More than 2 years	No	Yes	No	Yes	No	No	No	No	No	Yes	No	No	No	Yes	Don't know	Yes	Don't know	Yes	Yes	Yes	No	No risk
29	250000	no	2	2	no	5726	5727	5728	2762	25-29	20-29	Male	Incomplete primary	Primary education	Never married	>200,000	Yes	No	No	No	No	No	Yes	Someone you know but not closely	Once per month	Less than 6 months	No	Yes	No	Yes	Yes	Yes	No	Yes	Yes	Yes	Yes	Yes	Yes	Yes	No	Yes	No	Yes	Yes	Yes	Yes	No risk
35	400000	no	7	7	no	5510	5511	5512	2763	35-39	30-39	Male	Completed primary	Primary education	Never married	>200,000	No	No	Yes	No	No	No	No	Someone you inject with	Every day	More than 2 years	No	Yes	No	Yes	Yes	No	No	Yes	No	Yes	No	No	Yes	Yes	Don't know	Yes	Yes	Yes	Yes	No	No	Medium risk	No
43	300000	no	20	15	yes	5522	5523	5524	2767	40+	40+	Male	Completed primary	Primary education	Separated/Divorced/Widowed	>200,000	Yes	No	No	No	No	No	Yes	A close friend	Every day	Less than 6 months	Yes	Yes	No	Yes	Yes	Yes	No	Yes	Yes	Yes	Yes	Yes	Yes	Don't know	No	No	No	No	Yes	No	No	No risk
34	50000	no	10	8	no	5513	5514	5515	2768	30-34	30-39	Male	Completed primary	Primary education	Never married	<50,000	Yes	No	No	No	No	No	Yes	A close friend	Every day	More than 2 years	No	Yes	No	Yes	Yes	No	No	Yes	No	Yes	Yes	Yes	Yes	Yes	No	Yes	No	Yes	No	No	Yes	High risk	No
27	80000	no	20	8	no	5528	5529	5530	2769	25-29	20-29	Male	Completed secondary	Secondary and above education	Never married	50,000-120,000	No	No	Yes	No	No	No	Yes	A close friend	Every day	1-2 years	No	No	Yes	No	No	Yes	Yes	Yes	Yes	Yes	Yes	Yes	Yes	No	No	Yes	No	Yes	Yes	No	No	High risk	Yes
33	300000	no	20	18	no	2854	2855	2856	2782	30-34	30-39	Male	Completed primary	Primary education	Never married	>200,000	No	Yes	No	No	No	No	Yes	A close friend	Every day	1-2 years	No	Yes	No	Yes	No	No	No	Yes	Yes	Yes	Yes	Yes	Yes	Yes	No	No	No	Yes	Yes	No	No	High risk	Yes
43	320000	no	20	10	no	2852	2853	2851	2783	40+	40+	Male	Completed primary	Primary education	Married partner	>200,000	No	No	Yes	No	No	No	Yes	A close friend	Once per week	6 months to 1 year	No	No	Yes	No	No	No	No	Yes	Yes	No	Yes	Yes	Yes	Yes	Don't know	Yes	Don't know	Yes	Yes	Yes	No	Medium risk	Yes
43	80000	no	10	6	no	5720	5721	5722	2786	40+	40+	Male	Incomplete secondary	Secondary and above education	Married partner	50,000-120,000	No	No	Yes	No	No	No	Yes	A close friend	Every day	1-2 years	No	Yes	Yes	Yes	No	No	Yes	Yes	No	Yes	Yes	Yes	Yes	No	No	Yes	No	Yes	Yes	No	No	High risk	Yes
32	100000	no	7	6	no	5732	5733	5734	2787	30-34	30-39	Male	Completed primary	Primary education	Never married	50,000-120,000	No	Yes	No	No	No	No	Yes	Someone you know but not closely	Less than once per month	Less than 6 months	No	Yes	Yes	Yes	Yes	Yes	No	Yes	Yes	No	No	Yes	Yes	Yes	No	Yes	No	Yes	Yes	Yes	Yes	Medium risk	Yes
29	40000	no	8	5	no	5540	5541	5542	2797	25-29	20-29	Male	Completed primary	Primary education	Never married	<50,000	No	No	No	No	Yes	No	Yes	A family member	Every day	More than 2 years	No	Yes	No	Yes	Yes	No	No	Yes	Yes	Yes	Yes	Yes	Yes	Yes	No	Yes	Don't know	Yes	Yes	Don't know	No	High risk	No
40	30000	no	7	7	no	3224	3223	3225	2798	40+	40+	Female	Completed primary	Primary education	Never married	<50,000	No	No	No	No	Yes		Yes	Someone you know but not closely	Every day	Less than 6 months	No	Yes	Yes	No	Yes	Yes	No	Yes	No	No	No	Yes	Yes	Yes	No	Yes	No	Yes	Yes	Yes	Yes	High risk	Yes
33	320000	no	10	10	no	5543	5544	5545	2799	30-34	30-39	Male	Incomplete primary	Primary education	Never married	>200,000	No	No	Yes	Yes	No	No	No	A family member	Once per week	More than 2 years	No	No	No	Yes	No	No	No	Yes	Yes	Yes	Yes	Yes	Yes	No	No	Yes	No	Yes	Yes	No	No	No risk
44	150000	no	10	7	no	2964	2963	2962	2800	40+	40+	Male	Incomplete primary	Primary education	Never married	120,001-200,000	Yes	Yes	No	No	No	No	Yes	A close friend	Every day	More than 2 years	No	Yes	Yes	Yes	Yes	No	No	Yes	Yes	Yes	Yes	Yes	No	No	Don't know	Yes	Yes	No	Yes	Yes	No	Medium risk	Yes
36	100000	no	15	4	no	2965	2966	2967	2801	35-39	30-39	Male	No school	No formal education	Never married	50,000-120,000	No	No	Yes	No	No	No	Yes	A close friend	Every day	6 months to 1 year	No	Yes	No	Yes	No	No	No	Yes	Yes	Yes	Yes	Yes	Yes	Yes	No	No	No	Yes	Yes	No	No	High risk	Yes
34	80000	no	10	10	no	2938	2939	2940	2802	30-34	30-39	Female	Completed primary	Primary education	Never married	50,000-120,000	Yes	No	No	No	No		Yes	A close friend	Every day	1-2 years	No	Yes	No	Yes	Yes	Yes	Yes	Yes	Yes	No	Yes	Yes	Yes	No	No	No	No	Yes	Yes	No	No	High risk	Yes
24	450000	no	15	9	no				2804	<24	20-29	Male	Completed primary	Primary education	Married partner	>200,000	Yes	No	No	No	No	No	Yes	A close friend	Every day	More than 2 years	No	No	Yes	No	No	No	No	Yes	Yes	No	Yes	Yes	Yes	Yes	No	Yes	No	No	Yes	Yes	No	High risk	Yes
44	540000	no	10	4	no	5443	5442	5441	2805	40+	40+	Male	Completed primary	Primary education	Separated/Divorced/Widowed	>200,000	No	No	Yes	No	No	No	Yes	A family member	Every day	More than 2 years	No	No	No	Yes	No	No	No	Yes	Yes	No	No	No	Yes	Yes	Yes	No	No	Yes	Yes	Yes	No	Low risk	No
35	150000	no	4	3	no	5771	5772	5773	2806	35-39	30-39	Male	Completed primary	Primary education	Never married	120,001-200,000	Yes	No	No	No	No	No	Yes	A close friend	Every day	More than 2 years	No	Yes	Yes	No	No	Yes	No	Yes	Yes	Yes	Yes	Yes	Yes	Yes	Yes	Yes	No	Yes	Yes	No	No	High risk	Yes
37	450000	no	100	20	no	5774	5775	5776	2807	35-39	30-39	Male	Completed primary	Primary education	Separated/Divorced/Widowed	>200,000	Yes	No	No	No	No	No	Yes	A close friend	Every day	More than 2 years	No	Yes	Yes	Yes	Yes	No	Yes	Yes	Yes	No	Yes	Yes	Yes	Yes	No	Yes	No	Yes	Yes	Yes	Yes	High risk	No
35	160000	no	10	8	no	5779	5778	5777	2808	35-39	30-39	Male	Completed primary	Primary education	Never married	120,001-200,000	Yes	No	No	No	No	No	Yes	A close friend	Every day	More than 2 years	No	Yes	Yes	No	Yes	Yes	No	Yes	Yes	Yes	Yes	Yes	Yes	Yes	No	Yes	No	Yes	Yes	Yes	Yes	High risk	Yes
21	480000	no	15	15	no				2809	<24	20-29	Male	Completed primary	Primary education	Never married	>200,000	No	No	Yes	No	No	No	Yes	Someone you inject with	Every day	6 months to 1 year	No	No	Yes	No	Yes	Yes	No	Yes	Yes	Yes	Yes	Yes	Yes	Yes	No	Yes	No	Yes	Yes	Yes	Yes	High risk	Yes
25	210000	no	20	20	yes				2810	25-29	20-29	Male	No school	No formal education	Never married	>200,000	No	No	Yes	No	No	No	Yes	A close friend	Every day	More than 2 years	Yes	No	No	No	Yes	Yes	No	Yes	No	No	No	No	No	Yes	Yes	Yes	No	Yes	Yes	Yes	No	High risk	No
21	200000	no	4	2	no				2811	<24	20-29	Male	Completed primary	Primary education	Never married	120,001-200,000	No	Yes	No	No	No	No	Yes	A close friend	Every day	1-2 years	No	No	Yes	No	Yes	Yes	No	No	Yes	No	Yes	Yes	Yes	Yes	Don't know	Don't know	No	Don't know	Yes	No	No	Low risk	No
44	200000	no	10	6	no	5711	5712	5713	2818	40+	40+	Male	Incomplete secondary	Secondary and above education	Married partner	120,001-200,000	No	No	Yes	No	No	No	Yes	A close friend	Every day	More than 2 years	No	Yes	No	Yes	Yes	No	No	Yes	Yes	No	No	Yes	Yes	No	No	Yes	No	Yes	Yes	No	No	Low risk	Yes
38	200000	no	6	3	no	5705	5706	5707	2819	35-39	30-39	Male	Completed primary	Primary education	Never married	120,001-200,000	No	No	Yes	No	No	No	Yes	A close friend	Every day	More than 2 years	No	No	No	Yes	Yes	No	No	Yes	Yes	No	No	No	Yes	Yes	No	No	No	Yes	Yes	No	No	No risk
47	300000	no	5	5	no	5708	5709	5710	2820	40+	40+	Male	Completed primary	Primary education	Separated/Divorced/Widowed	>200,000	Yes	No	No	No	No	No	Yes	Someone you know but not closely	Once per month	Less than 6 months	No	Yes	Yes	Yes	Yes	No	No	Yes	Yes	Yes	Yes	Yes	Yes	Yes	Yes	Yes	Don't know	Yes	Yes	Yes	No	No risk
35	50000	no	15	6	no	2919	2918	2917	2827	35-39	30-39	Male	Completed primary	Primary education	Never married	<50,000	Yes	No	No	No	No	No	Yes	Someone you know but not closely	Every day	Less than 6 months	No	Yes	No	Yes	Yes	No	No	Yes	No	No	No	Yes	Yes	Yes	No	Yes	No	Yes	Yes	Yes	Yes	No risk
59	2000000	no	100	30	no	2909	2908	2910	2828	40+	40+	Male	Completed primary	Primary education	Never married	>200,000	No	No	Yes	No	No	No	Yes	Someone you inject with	Every day	More than 2 years	No	Yes	No	Yes	Yes	No	No	Yes	Yes	Yes	Yes	Yes	Yes	Yes	Yes	Yes	No	Yes	Yes	Yes	No	No risk
29	250000	no	13	6	no	2904	2902	2903	2829	25-29	20-29	Male	Incomplete primary	Primary education	Never married	>200,000	Yes	No	No	No	No	No	Yes	A family member	Every day	More than 2 years	No	Yes	No	Yes	Yes	No	No	Yes	Yes	Yes	No	Yes	Yes	Yes	Yes	Yes	No	Yes	Yes	Yes	No	No risk
36	500000	no	15	15	no	5488			2830	35-39	30-39	Male	Completed secondary	Secondary and above education	Married partner	>200,000	Yes	No	No	No	No	No	Yes	A close friend	Every day	More than 2 years	No	Yes	No	Yes	No	No	No	No	No	No	No	No	No	Yes	Yes	Yes	Yes	Yes	Yes	Don't know	No	High risk	Yes
47	900000	no	15	10	no	5491			2831	40+	40+	Male	Incomplete secondary	Secondary and above education	Separated/Divorced/Widowed	>200,000	Yes	No	No	No	No	No	Yes	A close friend	Once per week	More than 2 years	No	Yes	No	Yes	Yes	No	No	Yes	No	No	No	No	No	Yes	No	Yes	No	Yes	Yes	Yes	Yes	No risk
33	110000	no	6	4	no	5447	5446		2832	30-34	30-39	Male	No school	No formal education	Separated/Divorced/Widowed	50,000-120,000	Yes	No	No	No	No	No	Yes	Someone you know but not closely	Every day	More than 2 years	No	No	Yes	No	No	No	No	Yes	Yes	Yes	Yes	Yes	Yes	Yes	Don't know	Yes	Yes	Yes	Yes	Yes	No	High risk	Yes
35	100000	no	5	5	no	5800	5799	5798	2845	35-39	30-39	Male	Completed primary	Primary education	Never married	50,000-120,000	Yes	No	No	No	No	No	Yes	Someone you know but not closely	Every day	More than 2 years	No	Yes	No	Yes	Yes	No	No	Yes	Yes	Yes	Yes	Yes	Yes	Yes	Don't know	Yes	No	Yes	Yes	Yes	No	High risk	Yes
36	100000	no	20	17	no	5797	5796	5795	2846	35-39	30-39	Male	Completed primary	Primary education	Separated/Divorced/Widowed	50,000-120,000	Yes	No	No	No	No	No	No	A family member	Every day	More than 2 years	No	Yes	No	Yes	Yes	No	No	Yes	Yes	No	No	No	Yes	Yes	Don't know	No	Yes	No	Yes	No	No	No risk
53	50000	no	50	30	no	5398	5397	5396	2847	40+	40+	Male	Incomplete secondary	Secondary and above education	Never married	<50,000	No	No	No	No	Yes	No	Yes	Someone you know but not closely	Once per week	More than 2 years	No	Yes	No	Yes	Yes	No	No	Yes	No	No	No	No	No	Yes	Don't know	Yes	No	Yes	Yes	No	No	High risk	No
32	20000	no	15	15	no	3216			2848	30-34	30-39	Male	Completed secondary	Secondary and above education	Separated/Divorced/Widowed	<50,000	Yes	No	No	No	No	No	Yes	A close friend	Every day	1-2 years	No	No	Yes	No	No	No	No	Yes	Yes	Yes	Yes	Yes	Yes	Yes	No	No	No	Yes	Yes	No	No	High risk	Yes
37	460000	no	15	8	no	3218			2849	35-39	30-39	Male	Completed primary	Primary education	Separated/Divorced/Widowed	>200,000	Yes	No	No	No	No	No	Yes	Someone you inject with	Once per week	Less than 6 months	No	Yes	No	Yes	Yes	No	No	Yes	Yes	Yes	Yes	Yes	Yes	Yes	Yes	Yes	Don't know	Yes	Yes	No	No	Low risk	No
37	100000	no	16	6	no	3219			2850	35-39	30-39	Male	Completed primary	Primary education	Never married	50,000-120,000	Yes	No	No	No	No	No	Yes	Someone you know but not closely	Once per week	Less than 6 months	No	No	Yes	Yes	Yes	Yes	No	Yes	Yes	Yes	Yes	Yes	Yes	No	No	No	No	Yes	Yes	Yes	No	Medium risk	Yes
32	300000	no	6	2	no	3233	3232	3234	2854	30-34	30-39	Male	Incomplete primary	Primary education	Married partner	>200,000	Yes	No	No	No	No	No	Yes	A close friend	Every day	Less than 6 months	No	No	Yes	Yes	Yes	No	No	Yes	Yes	No	Yes	Yes	Yes	Yes	Yes	Yes	No	Yes	Yes	Yes	No	High risk	Yes
37	200000	no	5	5	no	3238	3240	3239	2855	35-39	30-39	Male	Incomplete primary	Primary education	Married partner	120,001-200,000	Yes	No	No	No	No	No	Yes	A close friend	Every day	Less than 6 months	No	Yes	No	Yes	Yes	No	No	No	Yes	Yes	Yes	Yes	Yes	Yes	Yes	Yes	Yes	Yes	Yes	Yes	No	Low risk	No
34	100000	no	20	20	no	3217			2856	30-34	30-39	Male	Completed primary	Primary education	Never married	50,000-120,000	No	Yes	No	No	No	No	Yes	A close friend	Every day	Less than 6 months	No	Yes	No	Yes	Yes	No	Yes	Yes	Yes	Yes	Yes	Yes	Yes	Yes	Yes	Yes	No	Yes	Yes	Yes	No	High risk	Yes
28	70000	no	15	10	no	5660	5661	5662	2857	25-29	20-29	Male	Completed primary	Primary education	Never married	50,000-120,000	No	Yes	No	No	No	No	Yes	A close friend	Every day	More than 2 years	No	Yes	Yes	Yes	Yes	No	No	Yes	No	Yes	No	Yes	Yes	Yes	No	No	No	No	Yes	Yes	No	High risk	Yes
33	900000	no	15	15	no	5657	5658	5659	2858	30-34	30-39	Male	Completed primary	Primary education	Married partner	>200,000	No	Yes	Yes	No	No	No	Yes	A close friend	Once per week	Less than 6 months	No	No	Yes	Yes	Yes	No	No	Yes	Yes	Yes	Yes	Yes	Yes	Yes	No	Yes	No	Yes	Yes	No	Yes	High risk	Yes
35	100000	no	15	5	no	5597	5598	5599	2859	35-39	30-39	Male	Incomplete secondary	Secondary and above education	Married partner	50,000-120,000	No	No	Yes	No	No	No	Yes	A close friend	Every day	More than 2 years	No	Yes	No	Yes	Yes	No	No	Yes	No	No	No	No	Yes	Yes	Yes	Yes	Yes	Yes	Yes	No	No	Medium risk	Yes
35	85000	no	13	8	no				2860	35-39	30-39	Male	Completed primary	Primary education	Separated/Divorced/Widowed	50,000-120,000	No	Yes	No	No	No	No	Yes	A close friend	Every day	More than 2 years	No	Yes	Yes	Yes	No	No	Yes	Yes	No	No	Yes	Yes	Yes	No	No	Yes	No	Yes	No	Yes	No	High risk	No
39	50000	no	15	13	no				2861	35-39	30-39	Male	Completed primary	Primary education	Never married	<50,000	Yes	No	No	No	No	No	Yes	Someone you know but not closely	Once per week	6 months to 1 year	No	Yes	Yes	No	Yes	Yes	No	Yes	Yes	Yes	Yes	Yes	Yes	Yes	Yes	Yes	Yes	Yes	Yes	Yes	No	High risk	No
37	300000	no	5	3	no	3000	2999	2998	2867	35-39	30-39	Male	Completed primary	Primary education	Never married	>200,000	Yes	No	No	No	No	No	Yes	Someone you know but not closely	Every day	Less than 6 months	No	No	Yes	Yes	Yes	No	No	Yes	Yes	Yes	Yes	Yes	Yes	Yes	No	No	No	Yes	Yes	Yes	No	Low risk	Yes
42	50000	no	10	6	no	3204	3205	3206	2868	40+	40+	Male	Incomplete primary	Primary education	Never married	<50,000	Yes	No	No	No	No	No	Yes	A close friend	Every day	6 months to 1 year	No	No	Yes	Yes	Yes	Yes	Yes	Yes	Yes	Yes	Yes	Yes	Yes	Yes	No	Yes	No	Yes	Yes	No	Yes	High risk	Yes
32	300000	no	10	5	no	5666	5667	5668	2869	30-34	30-39	Male	Completed primary	Primary education	Never married	>200,000	No	No	Yes	No	No	No	Yes	Someone you inject with	Once per week	1-2 years	No	No	Yes	Yes	Yes	Yes	No	Yes	Yes	Yes	Yes	Yes	Yes	Yes	No	Yes	No	Yes	Yes	No	Yes	High risk	Yes
37	90000	no	12	10	no	5768	5769	5770	2871	35-39	30-39	Male	Incomplete primary	Primary education	Never married	50,000-120,000	Yes	Yes	No	No	No	No	Yes	Someone you know but not closely	Less than once per month	Less than 6 months	No	Yes	Yes	Yes	Yes	No	No	Yes	No	Yes	Yes	Yes	Yes	No	No	Yes	No	Yes	Yes	Yes	No	High risk	Yes
46	300000	no	7	7	no	2994	2993	2992	2872	40+	40+	Male	More than Secondary	Secondary and above education	Separated/Divorced/Widowed	>200,000	No	No	Yes	No	No	No	Yes	Someone you inject with	Every day	More than 2 years	No	No	Yes	Yes	Yes	Yes	No	Yes	Yes	No	Yes	No	Yes	Yes	Don't know	Yes	Don't know	Yes	Yes	No	No	High risk	Yes
42	280000	no	8	4	no				2879	40+	40+	Male	Completed primary	Primary education	Separated/Divorced/Widowed	>200,000	No	No	Yes	No	No	No	Yes	A close friend	Every day	More than 2 years	No	Yes	Yes	Yes	No	No	No	Yes	No	No	No	Yes	Yes	Yes	Yes	Yes	No	Yes	Yes	Yes	No	High risk	No
43	450000	no	15	6	no				2880	40+	40+	Male	Completed primary	Primary education	Married partner	>200,000	Yes	No	No	No	No	No	Yes	Someone you know but not closely	Every day	Less than 6 months	No	Yes	No	Yes	No	No	No	Yes	Yes	Yes	Yes	Yes	Yes	Yes	No	Yes	No	Yes	Yes	Yes	Yes	No risk
44	100000	no	8	5	no	5426	5427	5428	2887	40+	40+	Female	Completed primary	Primary education	Never married	50,000-120,000	No	No	No	Yes	No		Yes	Someone you know but not closely	Once per month	Less than 6 months	No	No	Yes	Yes	Yes	No	Yes	Yes	Yes	Yes	Yes	Yes	Yes	Yes	No	Yes	No	Yes	Yes	No	Yes	High risk	Yes
22	90000	no	6	4	no	2980	2982	2981	2888	<24	20-29	Female	Completed secondary	Secondary and above education	Never married	50,000-120,000	No	Yes	No	No	No		Yes	Someone you know but not closely	Once per week	More than 2 years	No	Yes	No	No	Yes	No	No	No	No	No	Yes	No	Yes	Yes	Yes	Yes	No	Yes	Yes	No	No	High risk	Yes
47	900000	no	20	7	no	5663	5664	5665	2899	40+	40+	Male	Completed primary	Primary education	Married partner	>200,000	Yes	No	Yes	No	No	No	Yes	Someone you know but not closely	Every day	1-2 years	No	Yes	No	Yes	Yes	No	No	Yes	No	No	Yes	No	Yes	Yes	No	Yes	No	No	Yes	Yes	No	No risk
43	200000	no	10	10	no	5627	5628	5629	2900	40+	40+	Male	Completed primary	Primary education	Married partner	120,001-200,000	No	Yes	No	No	No	No	Yes	A close friend	Every day	1-2 years	No	No	Yes	No	Yes	No	No	Yes	Yes	Yes	Yes	Yes	Yes	No	No	Yes	No	Yes	Yes	Yes	No	Medium risk	Yes
35	50000	no	9	9	no	5675	5676	5677	2901	35-39	30-39	Male	Completed primary	Primary education	Separated/Divorced/Widowed	<50,000	Yes	No	No	No	No	No	Yes	Someone you inject with	Every day	Less than 6 months	No	No	Yes	Yes	Yes	Yes	No	Yes	Yes	Yes	Yes	Yes	Yes	Yes	No	Yes	No	Yes	Yes	No	Yes	High risk	Yes
38	300000	no	7	6	no	5639	5640	5641	2902	35-39	30-39	Male	Completed primary	Primary education	Married partner	>200,000	Yes	No	No	No	No	No	Yes	A close friend	Every day	More than 2 years	No	Yes	No	Yes	Yes	No	No	Yes	Yes	Yes	Yes	Yes	Yes	Yes	No	Yes	Yes	Yes	No	Yes	No	Don't know
33	350000	no	100	50	no	5633	5634	5635	2903	30-34	30-39	Male	Completed primary	Primary education	Never married	>200,000	No	No	Yes	Yes	No	No	Yes	Someone you inject with	Every day	1-2 years	No	No	No	Yes	Yes	No	No	Yes	Yes	Yes	Yes	Yes	Yes	Yes	Yes	Yes	No	Yes	Yes	Yes	No	Low risk	No
59	150000	no	6	3	no	5615	5616	5617	2904	40+	40+	Male	Completed primary	Primary education	Separated/Divorced/Widowed	120,001-200,000	No	Yes	No	No	No	No	Yes	Someone you know but not closely	Once per week	Less than 6 months	No	Yes	No	Yes	Yes	No	No	Yes	No	No	Yes	Yes	Yes	No	No	Yes	No	Yes	Yes	No	No	Medium risk	No
41	100000	no	15	10	no	5549	5500	5551	2905	40+	40+	Male	Completed primary	Primary education	Separated/Divorced/Widowed	50,000-120,000	Yes	No	No	No	No	No	Yes	A close friend	Every day	1-2 years	No	No	Yes	Yes	Yes	No	No	Yes	Yes	Yes	Yes	Yes	Yes	No	No	Yes	No	Yes	Yes	No	No	High risk	Yes
39	300000	no	15	5	no	5555	5556	5557	2906	35-39	30-39	Male	Completed primary	Primary education	Never married	>200,000	Yes	No	No	No	No	No	Yes	Someone you know but not closely	Every day	More than 2 years	No	Yes	No	Yes	Yes	No	No	Yes	Yes	Yes	Yes	Yes	Yes	No	No	No	No	Yes	Yes	Yes	No	High risk	Yes
28	150000	no	10	5	no	5546	5547	5548	2907	25-29	20-29	Male	Completed primary	Primary education	Married partner	120,001-200,000	Yes	No	No	No	No	No	No	A stranger, met for the first time	Less than once per month	Less than 6 months	No	Yes	Yes	Yes	Yes	No	No	Yes	Yes	Yes	Yes	Yes	Yes	Yes	No	Yes	No	Yes	Yes	Yes	Yes	High risk	No
30	200000	no	5	3	no	5624	5625	5626	2908	30-34	30-39	Male	Incomplete secondary	Secondary and above education	Never married	120,001-200,000	No	No	Yes	No	No	No	Yes	A close friend	Every day	More than 2 years	No	Yes	No	Yes	Yes	No	No	Yes	No	No	Yes	No	No	Yes	No	Yes	No	Yes	Yes	Yes	Yes	No risk
34	150000	no	10	3	no	5600	5601	5602	2909	30-34	30-39	Male	Incomplete secondary	Secondary and above education	Never married	120,001-200,000	No	No	Yes	No	No	No	Yes	Someone you know but not closely	Once per week	More than 2 years	No	Yes	Yes	Yes	Yes	Yes	No	Yes	Yes	No	Yes	Yes	Yes	Yes	No	Yes	No	Yes	Yes	Yes	Yes	Low risk	No
46	300000	no	10	6	no	5606	5607	5608	2910	40+	40+	Male	Incomplete primary	Primary education	Never married	>200,000	Yes	No	No	No	No	No	Yes	Someone you know but not closely	Once per week	More than 2 years	No	Yes	No	Yes	Yes	No	No	Yes	Yes	Yes	Yes	Yes	Yes	Yes	No	Yes	No	Yes	Yes	No	Yes	High risk	Yes
37	600000	no	100	50	no	5460			2927	35-39	30-39	Male	Incomplete secondary	Secondary and above education	Never married	>200,000	Yes	No	No	No	No	No	Yes	Someone you inject with	Once per week	Less than 6 months	No	Yes	Yes	Yes	No	Yes	Yes	Yes	Yes	Yes	Yes	Yes	Yes	Yes	No	Yes	No	Yes	Yes	Yes	Yes	High risk	No
27	450000	no	15	8	yes	5473			2928	25-29	20-29	Male	Incomplete primary	Primary education	Never married	>200,000	No	Yes	No	No	No	No	Yes	A close friend	Once per week	More than 2 years	Yes	Yes	Yes	No	Yes	Yes	No	Yes	Yes	Yes	Yes	Yes	Yes	Yes	Yes	Yes	Yes	Yes	Yes	Yes	No	High risk	No
36	200000	no	19	13	no				2929	35-39	30-39	Female	Completed primary	Primary education	Married partner	120,001-200,000	No	No	No	Yes	No		Yes	Someone you know but not closely	Every day	1-2 years	No	Yes	No	Yes	Yes	Yes	Yes	Yes	Yes	Yes	Yes	Yes	Yes	Yes	No	Yes	Yes	Yes	Yes	No	No	High risk	No
47	1500000	no	10	10	no				2930	40+	40+	Female	Completed primary	Primary education	Separated/Divorced/Widowed	>200,000	No	No	No	Yes	No		Yes	Someone you inject with	Every day	6 months to 1 year	No	No	Yes	No	Yes	No	Yes	Yes	Yes	Yes	No	Yes	Yes	Yes	No	Yes	No	Yes	Yes	Yes	Yes	High risk	Yes
32	450000	no	15	12	no	5570	5571	5572	2947	30-34	30-39	Male	Completed primary	Primary education	Separated/Divorced/Widowed	>200,000	No	No	Yes	No	No	No	No	Someone you inject with	Every day	1-2 years	No	Yes	No	Yes	No	No	No	Yes	Yes	Yes	Yes	Yes	Yes	Yes	No	No	No	Yes	Yes	No	No	No risk
28	100000	no	3	3	no	5576	5577	5578	2948	25-29	20-29	Male	Completed primary	Primary education	Married partner	50,000-120,000	No	Yes	No	No	No	No	Yes	A close friend	Every day	More than 2 years	No	No	Yes	Yes	Yes	No	No	Yes	Yes	Yes	No	No	No	Yes	No	Yes	No	Yes	Yes	No	Yes	High risk	Yes
25	250000	no	5	4	no	5564	5565	5566	2949	25-29	20-29	Male	Completed primary	Primary education	Never married	>200,000	Yes	No	No	No	No	No	Yes	A close friend	Every day	More than 2 years	No	Yes	Yes	Yes	Yes	Yes	No	No	Yes	Yes	Yes	Yes	Yes	Yes	Yes	Yes	Don't know	Yes	Yes	Yes	No	No risk
34	50000	no	5	5	no	5669	5670	5671	2950	30-34	30-39	Female	No school	No formal education	Married partner	<50,000	Yes	No	No	No	No		Yes	Someone you know but not closely	Once per week	Less than 6 months	No	No	Yes	Yes	Yes	No	Yes	Yes	Yes	Yes	Yes	Yes	Yes	Yes	No	No	No	Yes	Yes	No	No	High risk	Yes
33	200000	no	5	5	no	5684	5685	5686	2952	30-34	30-39	Female	Incomplete secondary	Secondary and above education	Never married	120,001-200,000	No	No	No	Yes	No		Yes	A family member	Every day	1-2 years	No	Yes	No	Yes	Yes	No	Yes	Yes	Yes	Yes	Yes	Yes	Yes	Yes	Yes	Yes	No	Yes	Yes	No	No	High risk	No
45	200000	no	13	13	no	5567	5568	5569	2959	40+	40+	Male	Completed primary	Primary education	Never married	120,001-200,000	No	Yes	No	No	No	No	Yes	A close friend	Every day	1-2 years	No	Yes	No	Yes	Yes	Yes	No	Yes	No	No	No	No	No	No	No	No	No	Yes	Yes	No	No	High risk	Yes
39	150000	no	20	20	no				2960	35-39	30-39	Male	Completed secondary	Secondary and above education	Never married	120,001-200,000	No	No	Yes	No	No	No	Yes	A close friend	Every day	More than 2 years	No	Yes	No	Yes	Yes	No	Yes	Yes	No	Yes	Yes	Yes	Yes	No	No	Yes	No	Yes	Yes	No	No	Medium risk	Yes
30	300000	no	6	6	no	5561	5562	5563	2961	30-34	30-39	Male	Incomplete primary	Primary education	Separated/Divorced/Widowed	>200,000	No	No	Yes	No	No	No	Yes	A close friend	Every day	1-2 years	No	Yes	No	No	Yes	No	No	Yes	Yes	Yes	Yes	Yes	Yes	Yes	Don't know	Don't know	No	Yes	Yes	Yes	No	High risk	Yes
40	300000	no	10	5	no	5612	5613	5614	2963	40+	40+	Female	No school	No formal education	Never married	>200,000	No	No	No	Yes	No		No	A close friend	Every day	Less than 6 months	No	Yes	No	Yes	Yes	Yes	No	Yes	No	Yes	Yes	Yes	Yes	No	Yes	No	No	Yes	Yes	No	No	High risk	Yes
26	150000	no	80	80	no	5588	5589	5590	2964	25-29	20-29	Female	Incomplete primary	Primary education	Separated/Divorced/Widowed	120,001-200,000	No	No	Yes	No	No		No	A close friend	Every day	More than 2 years	No	Yes	No	Yes	Yes	Yes	Yes	No	No	No	No	Yes	No	No	No	No	No	Yes	Yes	No	No	High risk	Yes
36	600000	no	20	20	no	5651	5652	5653	2965	35-39	30-39	Male	Incomplete primary	Primary education	Separated/Divorced/Widowed	>200,000	No	No	Yes	No	No	No	No	A close friend	Every day	More than 2 years	No	No	Yes	Yes	No	Yes	No	Yes	Yes	No	Yes	Yes	Yes	Yes	Yes	Don't know	No	Yes	Yes	No	No	High risk	Yes
38	500000	no	11	11	no	5630	5631	5632	2966	35-39	30-39	Male	Completed secondary	Secondary and above education	Married partner	>200,000	No	No	No	Yes	No	No	Yes	Someone you know but not closely	Every day	More than 2 years	No	Yes	Yes	No	No	Yes	No	Yes	Yes	Yes	Yes	Yes	Yes	Yes	No	Don't know	No	Yes	Yes	Yes	No	High risk	Yes
47	200000	no	5	5	no	5654	5655	5656	2967	40+	40+	Male	Completed primary	Primary education	Married partner	120,001-200,000	No	No	Yes	No	No	No	Yes	A close friend	Every day	More than 2 years	No	Yes	Yes	No	Yes	No	No	Yes	Yes	Yes	Yes	Yes	No	Yes	No	Yes	Don't know	Don't know	Yes	No	No	High risk	Yes
24	60000	no	8	6	no	5785	5783	5784	2968	<24	20-29	Male	Completed primary	Primary education	Never married	50,000-120,000	Yes	No	No	No	No	No	Yes	A close friend	Every day	More than 2 years	No	No	Yes	Yes	Yes	Yes	No	No	Yes	Yes	Yes	Yes	Yes	Yes	No	Yes	No	Yes	Yes	Yes	Yes	Medium risk	Yes
20	300000	no	35	35	no	5786	5788	5787	2969	<24	20-29	Male	Completed primary	Primary education	Never married	>200,000	No	No	No	No	No	No	Yes	Someone you inject with	Every day	Less than 6 months	No	Yes	Yes	Yes	Yes	Yes	No	Yes	Yes	Yes	Yes	Yes	Yes	Yes	Yes	Yes	No	Yes	Yes	Yes	No	High risk	No
26	250000	no	12	8	no	5780	5781	5782	2970	25-29	20-29	Male	Incomplete secondary	Secondary and above education	Never married	>200,000	No	No	No	No	No	No	Yes	A close friend	Every day	More than 2 years	No	No	Yes	No	Yes	Yes	No	Yes	Yes	No	Yes	Yes	Yes	Yes	No	Don't know	No	Yes	Yes	No	No	High risk	Yes
41	320000	no	10	8	no	5642	5643	5644	2971	40+	40+	Male	Completed primary	Primary education	Separated/Divorced/Widowed	>200,000	No	No	Yes	No	No	No	No	A close friend	Every day	More than 2 years	No	Yes	No	Yes	Yes	Yes	No	Yes	Yes	Yes	Yes	Yes	Yes	Yes	No	Yes	No	Yes	Yes	Yes	Yes	No risk
24	100000	no	20	10	yes	5648	5649	5650	2972	<24	20-29	Male	Completed primary	Primary education	Never married	50,000-120,000	No	No	Yes	No	No	No	Yes	A close friend	Every day	1-2 years	Yes	Yes	No	Yes	Yes	Yes	No	Yes	Yes	Yes	Yes	Yes	Yes	Yes	No	Yes	No	Yes	Yes	No	Yes	High risk	Yes
45	150000	no	8	8	yes	5645	5646	5647	2973	40+	40+	Male	Incomplete primary	Primary education	Separated/Divorced/Widowed	120,001-200,000	No	Yes	No	No	No	No	Yes	Someone you know but not closely	Once per week	More than 2 years	Yes	Yes	No	Yes	Yes	No	No	Yes	Yes	No	No	Yes	No	No	No	Yes	No	Yes	Yes	No	No	High risk	Yes
35	320000	no	20	10	no	5744	5745	5746	2974	35-39	30-39	Male	No school	No formal education	Married partner	>200,000	No	No	Yes	No	No	No	Yes	A close friend	Every day	Less than 6 months	No	Yes	No	Yes	Yes	Yes	No	Yes	Yes	Yes	No	Yes	Yes	Yes	No	Yes	No	Yes	Yes	No	Yes	Low risk	Yes
32	750000	no	50	15	no	5714	5715	5716	2975	30-34	30-39	Male	Completed primary	Primary education	Married partner	>200,000	No	No	Yes	No	No	No	Yes	A close friend	Every day	More than 2 years	No	Yes	No	Yes	No	Yes	No	Yes	Yes	Yes	Yes	Yes	Yes	Yes	No	No	Yes	Yes	Yes	No	No	Medium risk	Yes
25	600000	no	30	10	no	5759	5760	5761	2976	25-29	20-29	Male	Completed primary	Primary education	Separated/Divorced/Widowed	>200,000	No	No	Yes	No	No	No	Yes	A close friend	Every day	More than 2 years	No	Yes	No	No	Yes	Yes	No	Yes	Yes	No	Yes	Yes	No	Yes	No	Yes	No	No	Yes	Yes	No	No risk
28	200000	no	4	4	no	5747	5748	5749	2983	25-29	20-29	Male	Incomplete primary	Primary education	Married partner	120,001-200,000	No	Yes	No	No	No	No	Yes	A close friend	Every day	More than 2 years	No	Yes	No	Yes	Yes	No	No	Yes	Yes	Yes	Yes	Yes	Yes	Yes	No	No	No	No	Yes	Yes	No	No risk
26	100000	no	15	8	yes	5753	5754	5755	2984	25-29	20-29	Male	Completed primary	Primary education	Never married	50,000-120,000	No	No	Yes	No	No	No	Yes	A close friend	Every day	More than 2 years	Yes	Yes	No	Yes	No	No	No	Yes	Yes	No	No	No	Yes	No	No	Yes	No	Yes	Yes	No	No	Medium risk	Yes
32	450000	no	10	10	yes	5750	5751	5752	2985	30-34	30-39	Male	Completed primary	Primary education	Never married	>200,000	No	No	Yes	No	No	No	No	Someone you inject with	Every day	More than 2 years	Yes	Yes	No	Yes	Yes	No	No	Yes	Yes	Yes	Yes	Yes	Yes	Yes	Yes	Yes	No	Yes	Yes	Yes	No	No risk
44	200000	no	5	5	no	5738	5739	5740	2995	40+	40+	Male	Completed secondary	Secondary and above education	Separated/Divorced/Widowed	120,001-200,000	No	No	Yes	No	No	No	Yes	A close friend	Every day	1-2 years	No	Yes	No	Yes	Yes	No	Yes	Yes	No	No	Yes	Yes	Yes	Yes	No	No	No	Yes	Yes	No	No	Low risk	Yes
54	200000	no	7	7	no	5702	5703	5704	2997	40+	40+	Male	Completed primary	Primary education	Married partner	120,001-200,000	No	No	Yes	No	No	No	Yes	Someone you know but not closely	Once per week	Less than 6 months	No	Yes	No	Yes	Yes	No	No	Yes	Yes	No	Yes	Yes	Yes	Yes	No	Yes	No	Yes	Yes	No	Yes	Medium risk	Yes
32	90000	no	8	4	no	5573	5574	5575	2998	30-34	30-39	Male	Completed primary	Primary education	Never married	50,000-120,000	Yes	No	No	No	No	No	Yes	Someone you know but not closely	Once per week	More than 2 years	No	Yes	No	Yes	Yes	Yes	No	Yes	Yes	Yes	Yes	Yes	Yes	Yes	Don't know	Yes	No	Yes	Yes	Yes	No	No risk
39	100000	no	3	3	no	5507	5508	5509	2999	35-39	30-39	Male	Incomplete secondary	Secondary and above education	Married partner	50,000-120,000	No	No	Yes	No	No	No	Yes	A close friend	Every day	6 months to 1 year	No	No	Yes	Yes	Yes	No	No	Yes	Yes	Yes	Yes	Yes	Yes	Yes	Yes	Yes	No	Yes	Yes	No	No	High risk	Yes
38	250000	no	5	4	no	5504	5505	5506	3000	35-39	30-39	Male	Completed secondary	Secondary and above education	Separated/Divorced/Widowed	>200,000	Yes	No	No	No	No	No	Yes	A close friend	Every day	Less than 6 months	No	Yes	Yes	Yes	Yes	No	No	Yes	Yes	Yes	Yes	Yes	Yes	Yes	No	Yes	No	Yes	Yes	Yes	Yes	High risk	Yes
38	200000	no	15	6	no	5411	5412	5413	3205	35-39	30-39	Male	Completed primary	Primary education	Separated/Divorced/Widowed	120,001-200,000	No	No	Yes	No	No	No	Yes	A family member	Every day	More than 2 years	No	Yes	No	Yes	Yes	No	No	Yes	Yes	Yes	Yes	Yes	Yes	Yes	No	Yes	No	Yes	Yes	No	Yes	No risk
20	100000	no	10	9	no				3206	<24	20-29	Male	Incomplete secondary	Secondary and above education	Married partner	50,000-120,000	No	No	Yes	No	No	No	Yes	Someone you know but not closely	Once per month	Less than 6 months	No	Yes	No	Yes	Yes	No	No	Yes	Yes	Yes	Yes	Yes	No	Yes	No	Yes	No	Yes	Yes	No	Yes	No risk
35	200000	no	7	7	no	5690	5691	5692	3207	35-39	30-39	Male	Completed primary	Primary education	Separated/Divorced/Widowed	120,001-200,000	No	Yes	No	No	No	No	Yes	A close friend	Every day	1-2 years	No	No	Yes	No	No	No	Yes	Yes	No	Yes	No	Yes	No	No	No	No	No	Yes	Yes	No	No	High risk	Yes
36	300000	no	8	8	no	5693	5694	5695	3208	35-39	30-39	Male	No school	No formal education	Never married	>200,000	Yes	No	No	No	No	No	Yes	Someone you know but not closely	Once per month	Less than 6 months	No	No	Yes	No	No	No	No	No	Yes	Yes	Yes	Yes	Yes	Yes	Yes	Yes	No	Yes	Yes	Yes	No	High risk	Yes
32	50000	no	6	6	no	5699	5700	5701	3209	30-34	30-39	Male	No school	No formal education	Never married	<50,000	No	Yes	No	No	No	No	No	Someone you know but not closely	Once per week	Less than 6 months	No	No	Yes	No	Yes	No	No	Yes	No	No	No	No	Yes	Yes	Yes	Yes	Yes	Yes	Yes	No	No	High risk	Yes
40	125000	no	10	6	no	5609	5610	5611	3211	40+	40+	Male	Incomplete secondary	Secondary and above education	Never married	120,001-200,000	No	No	Yes	No	No	No	Yes	Someone you know but not closely	Once per month	Less than 6 months	No	Yes	No	Yes	Yes	Yes	No	Yes	No	No	Yes	Yes	Yes	Yes	No	Yes	No	Yes	Yes	No	Yes	No risk
30	100000	no	20	6	no	5618	5619	5620	3212	30-34	30-39	Male	Completed primary	Primary education	Separated/Divorced/Widowed	50,000-120,000	No	Yes	No	No	No	No	Yes	A close friend	Every day	More than 2 years	No	Yes	No	Yes	Yes	No	No	Yes	No	No	No	Yes	No	Yes	Don't know	Yes	Don't know	Yes	Yes	Yes	No	Don't know
37	50000	no	10	5	no	5765	5766	5767	3215	35-39	30-39	Male	Completed primary	Primary education	Never married	<50,000	No	No	Yes	No	No	No	Yes	A close friend	Every day	More than 2 years	No	Yes	No	Yes	Yes	No	No	Yes	Yes	Yes	Yes	Yes	Yes	Yes	No	Yes	No	Yes	Yes	No	Yes	High risk	No
27	50000	no	10	5	no	5585	5586	5587	3217	25-29	20-29	Male	Completed primary	Primary education	Married partner	<50,000	No	No	No	No	Yes	No	Yes	A close friend	Every day	More than 2 years	No	Yes	No	Yes	Yes	No	No	Yes	Yes	Yes	Yes	Yes	Yes	Yes	Don't know	Yes	No	Yes	Yes	Yes	No	No risk
35	50000	no	10	9	no				3218	35-39	30-39	Male	Completed secondary	Secondary and above education	Never married	<50,000	Yes	No	No	No	No	No	Yes	A close friend	Every day	More than 2 years	No	Yes	No	Yes	Yes	No	No	No	Yes	Yes	Yes	Yes	Yes	Yes	No	Yes	No	Yes	Yes	No	Yes	High risk	No
25	30000	no	10	5	no	5756	5757	5758	3221	25-29	20-29	Male	Incomplete primary	Primary education	Never married	<50,000	Yes	No	No	No	No	No	Yes	A close friend	Every day	No response	No	Yes	No	Yes	No	Yes	No	Yes	Yes	No	No	No	Yes	No	No	Yes	Yes	Yes	Yes	No	No	No risk
28	450000	no	9	9	no	5762	5763	5764	3222	25-29	20-29	Male	Incomplete secondary	Secondary and above education	Separated/Divorced/Widowed	>200,000	No	Yes	No	No	No	No	Yes	Someone you know but not closely	Every day	More than 2 years	No	Yes	Yes	Yes	Yes	No	No	Yes	Yes	Yes	No	Yes	Yes	Yes	No	Yes	Yes	Yes	No	Yes	No	High risk	Yes
25	500000	no	18	12	no	5594	5595	5596	3229	25-29	20-29	Male	Incomplete secondary	Secondary and above education	Never married	>200,000	No	Yes	No	No	No	No	Yes	A close friend	Every day	More than 2 years	No	Yes	Yes	Yes	Yes	Yes	No	Yes	Yes	Yes	Yes	Yes	Yes	No	Yes	Yes	No	Yes	Yes	Yes	No	No risk
24	200000	no	5	5	no	5591	5592	5593	3230	<24	20-29	Male	Completed primary	Primary education	Never married	120,001-200,000	No	No	Yes	No	No	No	Yes	A close friend	Every day	More than 2 years	No	No	Yes	No	Yes	No	No	Yes	Yes	Yes	Yes	Yes	Yes	No	No	Yes	Yes	No	Yes	Yes	No	High risk	No
40	600000	no	20	10	no	5579	5580	5581	3231	40+	40+	Male	Completed primary	Primary education	Separated/Divorced/Widowed	>200,000	No	No	Yes	No	No	No	Yes	Someone you inject with	Once per month	Less than 6 months	No	Yes	Yes	Yes	No	No	No	Yes	No	No	No	Yes	Yes	No	Don't know	No	No	Yes	Yes	No	No	High risk	No
36	150000	no	10	5	no	5696	5697	5698	3235	35-39	30-39	Female	Incomplete primary	Primary education	Separated/Divorced/Widowed	120,001-200,000	No	No	No	Yes	No		Yes	Someone you inject with	Once per week	Less than 6 months	No	No	Yes	No	Yes	Yes	Yes	Yes	Yes	Yes	Yes	Yes	Yes	Don't know	No	Yes	No	Yes	Yes	No	No	High risk	Yes
25	600000	yes	30	30	no	5735	5736	5737	3236	25-29	20-29	Male	Completed secondary	Secondary and above education	Never married	>200,000	No	No	Yes	No	No	No	No	A stranger, met for the first time	Once per month	Less than 6 months	No	Yes	No	Yes	Yes	No	No	No	No	No	No	No	No	No	No	No	No	Yes	Yes	No	No	No risk
40	60000	no	9	7	no	5729	5730	5731	3237	40+	40+	Male	Incomplete secondary	Secondary and above education	Married partner	50,000-120,000	No	No	Yes	No	No	No	Yes	A close friend	Every day	More than 2 years	No	Yes	Yes	Yes	Yes	No	No	Yes	Yes	Yes	Yes	Yes	Yes	Yes	No	Yes	Yes	Yes	Yes	No	No	High risk	Yes
47	80000	no	19	13	no				3242	40+	40+	Male	Incomplete primary	Primary education	Never married	50,000-120,000	No	No	Yes	No	No	No	Yes	A close friend	Every day	1-2 years	No	Yes	No	Yes	No	Yes	No	Yes	Yes	Yes	Yes	No	Yes	No	No	No	Yes	Yes	Yes	No	No	High risk	Yes
36	100000	no	15	9	no				3243	35-39	30-39	Male	Completed secondary	Secondary and above education	Separated/Divorced/Widowed	50,000-120,000	No	No	Yes	No	No	No	Yes	Someone you know but not closely	Every day	1-2 years	No	No	Yes	Yes	Yes	Yes	Yes	Yes	Yes	Yes	Yes	Yes	Yes	Yes	No	No	No	Yes	Yes	No	No	High risk	No
37	300000	no	30	30	no				3248	35-39	30-39	Male	Completed secondary	Secondary and above education	Separated/Divorced/Widowed	>200,000	Yes	No	No	No	No	No	No	A close friend	Every day	More than 2 years	No	Yes	No	Yes	Yes	No	No	Yes	Yes	Yes	Yes	Yes	Yes	No	No	Yes	No	No	Yes	No	No	High risk	Yes
29	300000	no	50	30	no	5455	5456		5403	25-29	20-29	Male	Completed secondary	Secondary and above education	Married partner	>200,000	No	No	No	Yes	No	No	Yes	A close friend	Every day	More than 2 years	No	Yes	Yes	Yes	Yes	Yes	No	Yes	Yes	Yes	Yes	Yes	Yes	Yes	No	Yes	No	Yes	Yes	Yes	Yes	High risk	No
42	750000	no	4	4	no	5458			5404	40+	40+	Male	Completed primary	Primary education	Never married	>200,000	No	Yes	No	No	No	No	Yes	Someone you know but not closely	Every day	Less than 6 months	No	No	Yes	No	Yes	No	No	Yes	Yes	No	Yes	Yes	Yes	Yes	Yes	Yes	No	Yes	Yes	Yes	No	Don't know
41	200000	no	4	4	no	5471			5408	40+	40+	Male	Completed primary	Primary education	Married partner	120,001-200,000	No	No	Yes	No	No	No	Yes	A close friend	Every day	1-2 years	No	Yes	No	Yes	Yes	No	No	Yes	Yes	Yes	Yes	Yes	Yes	No	No	Yes	No	Yes	Yes	No	No	Low risk	No
52	300000	no	10	10	no				5414	40+	40+	Male	Completed primary	Primary education	Separated/Divorced/Widowed	>200,000	Yes	No	No	No	No	No	Yes	Someone you inject with	Every day	Less than 6 months	No	Yes	No	Yes	Yes	No	No	Yes	Yes	No	Don't know/ remember	Yes	No	Yes	Don't know	No	Yes	Yes	Yes	Yes	No	No risk
24	80000	no	6	6	no				5415	<24	20-29	Male	Incomplete secondary	Secondary and above education	Never married	50,000-120,000	No	No	Yes	No	No	No	Yes	A close friend	Every day	More than 2 years	No	Yes	No	Yes	Yes	No	No	No	Yes	No	No	Yes	Yes	Yes	No	Yes	No	Yes	Yes	No	Yes	High risk	Yes
28	150000	no	7	7	no				5416	25-29	20-29	Male	Completed primary	Primary education	Never married	120,001-200,000	No	No	Yes	No	No	No	Yes	A close friend	Every day	1-2 years	No	Yes	No	Yes	Yes	No	No	Yes	Yes	Yes	Yes	Yes	Yes	Yes	No	Yes	No	Yes	Yes	No	Yes	High risk	No
38	360000	no	10	5	no				5418	35-39	30-39	Male	Completed primary	Primary education	Separated/Divorced/Widowed	>200,000	No	No	Yes	No	No	No	Yes	Someone you inject with	Once per week	Less than 6 months	No	Yes	Yes	No	Yes	No	No	Yes	No	Yes	Yes	Yes	Yes	Yes	No	No	No	Yes	Yes	No	No	Low risk	Yes
35	450000	no	10	5	no				5419	35-39	30-39	Male	No school	No formal education	Never married	>200,000	No	No	Yes	No	No	No	Yes	A close friend	Every day	More than 2 years	No	Yes	Yes	Yes	Yes	No	No	No	Yes	Yes	Yes	Yes	No	Yes	Yes	No	Yes	Yes	Yes	No	No	Medium risk	No
29	120000	no	10	5	no				5427	25-29	20-29	Male	Completed primary	Primary education	Never married	50,000-120,000	No	Yes	No	No	No	No	Yes	Someone you know but not closely	Once per week	Less than 6 months	No	Yes	No	Yes	Yes	Yes	Yes	Yes	Yes	Yes	Yes	Yes	Yes	Yes	No	Yes	No	Yes	Yes	No	Yes	No risk
34	80000	no	20	10	no				5428	30-34	30-39	Male	Completed primary	Primary education	Married partner	50,000-120,000	No	No	Yes	No	No	No	Yes	A close friend	Every day	6 months to 1 year	No	Yes	Yes	Yes	No	Yes	No	Yes	No	No	No	No	Yes	Yes	No	Yes	No	Yes	Yes	No	Yes	High risk	Yes
32	80000	no	20	20	no				5429	30-34	30-39	Male	Completed primary	Primary education	Never married	50,000-120,000	No	No	Yes	No	No	No	Yes	A close friend	Every day	1-2 years	No	Yes	No	Yes	Yes	No	No	Yes	Yes	Yes	Yes	Yes	Yes	Yes	No	Yes	No	Yes	Yes	No	Yes	High risk	Yes
24	30000	no	10	9	no				5431	<24	20-29	Male	Completed primary	Primary education	Never married	<50,000	Yes	No	No	No	No	No	Yes	A close friend	Every day	1-2 years	No	Yes	No	Yes	Yes	No	No	No	Yes	No	Yes	Yes	Yes	Yes	No	Yes	No	Yes	Yes	No	Yes	Medium risk	Yes
25	100000	no	9	9	no	5481			5444	25-29	20-29	Male	Completed primary	Primary education	Never married	50,000-120,000	No	Yes	No	No	No	No	Yes	A close friend	Every day	More than 2 years	No	Yes	Yes	Yes	Yes	Yes	No	Yes	No	No	Yes	Yes	Yes	Yes	No	Yes	No	Yes	Yes	Yes	Yes	No risk
22	900000	no	21	5	no	5482			5445	<24	20-29	Male	Completed primary	Primary education	Separated/Divorced/Widowed	>200,000	Yes	No	No	No	No	No	Yes	A close friend	Once per week	More than 2 years	No	Yes	No	Yes	No	Yes	No	Yes	No	Yes	Don't know/ remember	Yes	Yes	Yes	No	Yes	No	Yes	Yes	Yes	Yes	High risk	Yes
36	80000	no	10	10	no	5479			5452	35-39	30-39	Male	Incomplete primary	Primary education	Married partner	50,000-120,000	No	No	Yes	No	No	No	Yes	A close friend	Every day	More than 2 years	No	No	Yes	No	No	No	No	Yes	Yes	Yes	Yes	Yes	Yes	No	No	Yes	No	Yes	Yes	No	No	High risk	Yes
40	80000	no	7	5	no	5478			5453	40+	40+	Male	Completed secondary	Secondary and above education	Separated/Divorced/Widowed	50,000-120,000	Yes	No	No	No	No	No	Yes	A close friend	Every day	More than 2 years	No	Yes	No	Yes	No	Yes	No	Yes	Yes	Yes	Yes	Yes	Yes	Yes	Yes	Yes	No	Yes	Yes	No	No	High risk	Yes
29	800000	no	20	5	yes	5490			5463	25-29	20-29	Female	Completed secondary	Secondary and above education	Separated/Divorced/Widowed	>200,000	No	No	No	Yes	No		Yes	Someone you inject with	Every day	More than 2 years	Yes	Yes	Yes	Yes	Yes	Yes	Yes	Yes	Yes	Yes	Yes	Yes	Yes	Yes	No	Yes	No	Yes	Yes	Yes	Yes	High risk	Yes
27	600000	no	100	30	no	5489			5482	25-29	20-29	Male	Completed primary	Primary education	Married partner	>200,000	Yes	No	Yes	No	No	No	Yes	Someone you know but not closely	Once per week	Less than 6 months	No	No	Yes	No	No	No	Yes	Yes	Yes	Yes	Yes	Yes	Yes	Yes	No	No	No	Yes	Yes	No	No	Medium risk	Yes
36	400000	no	5	4	no	5494			5486	35-39	30-39	Male	Completed primary	Primary education	Married partner	>200,000	Yes	No	No	No	No	No	Yes	Someone you inject with	Every day	More than 2 years	No	Yes	No	Yes	Yes	No	No	Yes	Yes	Yes	Yes	Yes	Yes	Yes	No	Yes	No	Yes	Yes	Yes	Yes	High risk	No
27	50000	no	10	10	no	5493			5487	25-29	20-29	Male	Incomplete primary	Primary education	Never married	<50,000	Yes	No	No	No	No	No	Yes	A close friend	Every day	More than 2 years	No	Yes	Yes	Yes	Yes	Yes	No	Yes	No	Yes	Yes	Yes	Yes	Yes	No	Yes	No	Yes	Yes	Yes	Yes	Low risk	No
32	210000	no	6	6	no	5497			5490	30-34	30-39	Male	Completed primary	Primary education	Never married	>200,000	Yes	No	Yes	No	No	No	Yes	Someone you know but not closely	Every day	Less than 6 months	No	No	No	No	Yes	No	No	Yes	Yes	No	No	Yes	Yes	Yes	No	Yes	No	Yes	Yes	Yes	Yes	Medium risk	Yes
25	700000	no	60	50	yes	5498			5491	25-29	20-29	Male	Incomplete secondary	Secondary and above education	Never married	>200,000	No	No	Yes	No	No	No	Yes	A close friend	Every day	More than 2 years	Yes	Yes	No	Yes	Yes	Yes	No	Yes	Yes	Yes	Yes	Yes	Yes	Yes	No	Yes	No	Yes	Yes	Yes	Yes	No risk
40	300000	no	10	3	no				5493	40+	40+	Male	Completed primary	Primary education	Never married	>200,000	Yes	No	No	No	No	No	Yes	Someone you inject with	Once per week	More than 2 years	No	Yes	Yes	Yes	Yes	Yes	No	Yes	Yes	Yes	Yes	Yes	Yes	Yes	Yes	Yes	No	Yes	Yes	Yes	No	High risk	Yes
22	80000	no	13	7	no	7203			5496	<24	20-29	Male	Completed primary	Primary education	Separated/Divorced/Widowed	50,000-120,000	Yes	No	No	No	No	No	Yes	Someone you inject with	Every day	1-2 years	No	No	Yes	Yes	Yes	No	No	Yes	Yes	Yes	Yes	Yes	Yes	Yes	No	Yes	No	Yes	Yes	No	Yes	No risk
25	150000	no	30	30	yes				5498	25-29	20-29	Male	Incomplete secondary	Secondary and above education	Married partner	120,001-200,000	Yes	No	No	No	No	No	Yes	A close friend	Every day	More than 2 years	Yes	Yes	No	Yes	Yes	No	No	Yes	Yes	Yes	Yes	Yes	Yes	Yes	No	Yes	No	Yes	Yes	Don't know	Yes	No risk
24	300000	no	20	20	no				5499	<24	20-29	Male	Completed primary	Primary education	Separated/Divorced/Widowed	>200,000	Yes	No	No	No	No	No	Yes	Someone you inject with	Every day	More than 2 years	No	Yes	No	Yes	Yes	No	No	Yes	Yes	Yes	Yes	Yes	Yes	Yes	No	Yes	No	Yes	Yes	Yes	Yes	High risk	No
38	300000	no	13	8	yes	5472			5500	35-39	30-39	Male	Incomplete primary	Primary education	Married partner	>200,000	No	No	Yes	No	No	No	Yes	Someone you know but not closely	Once per week	More than 2 years	Yes	Yes	Yes	Yes	Yes	No	No	Yes	No	Yes	Yes	Yes	Yes	No	No	Yes	No	Yes	Yes	No	No	Medium risk	No
30	65000	no	8	7	no	5463			5501	30-34	30-39	Male	Completed primary	Primary education	Never married	50,000-120,000	Yes	No	No	No	No	No	Yes	Someone you know but not closely	Once per week	1-2 years	No	Yes	No	Yes	No	Yes	No	Yes	Yes	Yes	Yes	Yes	Yes	Yes	No	Yes	No	Yes	Yes	Yes	Yes	Low risk	Yes
27	350000	no	10	3	no	5462			5502	25-29	20-29	Male	Completed primary	Primary education	Never married	>200,000	No	No	Yes	No	No	No	Yes	A close friend	Every day	6 months to 1 year	No	Yes	No	Yes	No	No	No	Yes	Yes	Yes	Yes	Yes	Yes	Yes	No	Yes	No	Yes	Yes	No	Yes	High risk	Yes
37	200000	no	10	10	no	5461			5503	35-39	30-39	Male	Completed secondary	Secondary and above education	Separated/Divorced/Widowed	120,001-200,000	No	No	Yes	No	No	No	Yes	A close friend	Every day	More than 2 years	No	Yes	No	Yes	Yes	No	No	Yes	Yes	No	Yes	Yes	Yes	Yes	No	Yes	No	Yes	Yes	No	Yes	Medium risk	No
38	150000	no	5	5	no				5504	35-39	30-39	Male	Incomplete secondary	Secondary and above education	Never married	120,001-200,000	No	No	Yes	No	No	No	Yes	A close friend	Every day	1-2 years	No	Yes	No	Yes	Yes	No	No	Yes	Yes	No	No	Yes	Yes	Yes	No	Yes	No	No	Yes	No	No	High risk	No
29	200000	no	9	7	no				5505	25-29	20-29	Male	Incomplete secondary	Secondary and above education	Never married	120,001-200,000	Yes	No	No	No	No	No	Yes	Someone you know but not closely	Once per month	More than 2 years	No	No	No	Yes	Yes	Yes	Yes	Yes	Yes	Yes	Yes	Yes	Yes	Yes	No	Yes	No	Yes	Yes	No	Yes	High risk	Yes
36	600000	no	20	10	no	5434	5433	5432	5507	35-39	30-39	Male	Completed secondary	Secondary and above education	Separated/Divorced/Widowed	>200,000	No	Yes	No	No	No	No	Yes	A close friend	Every day	More than 2 years	No	No	Yes	Yes	Yes	No	No	Yes	Yes	Yes	Yes	Yes	Yes	Yes	No	Yes	No	Yes	Yes	No	Yes	High risk	Yes
29	100000	no	25	15	no	5430	5431	5429	5508	25-29	20-29	Male	Completed primary	Primary education	Never married	50,000-120,000	No	No	Yes	No	No	No	Yes	Someone you know but not closely	Once per week	More than 2 years	No	Yes	No	Yes	Yes	No	No	Yes	Yes	Yes	Yes	Yes	Yes	Yes	No	No	No	Yes	Yes	No	No	Low risk	Yes
24	450000	no	20	12	no	5424	5425	5423	5509	<24	20-29	Male	Incomplete primary	Primary education	Never married	>200,000	Yes	No	No	No	No	No	Yes	A close friend	Every day	More than 2 years	No	Yes	No	Yes	Yes	Yes	No	Yes	Yes	Yes	Yes	Yes	Yes	Yes	Yes	Yes	No	Yes	Yes	Yes	No	Medium risk	No
33	100000	no	5	5	no				5513	30-34	30-39	Male	Completed primary	Primary education	Separated/Divorced/Widowed	50,000-120,000	No	No	Yes	No	No	No	Yes	A close friend	Every day	1-2 years	No	No	Yes	Yes	Yes	Yes	No	Yes	No	Yes	No	No	No	No	No	Yes	No	No	Yes	No	No	Medium risk	No
36	80000	no	10	10	no				5514	35-39	30-39	Male	No school	No formal education	Married partner	50,000-120,000	No	No	Yes	No	No	No	Yes	Someone you know but not closely	Every day	1-2 years	No	Yes	No	Yes	No	No	No	Yes	Yes	Yes	No	Yes	Yes	Yes	No	No	No	Yes	Yes	No	No	Medium risk	Yes
37	50000	no	10	10	no				5515	35-39	30-39	Male	Completed primary	Primary education	Never married	<50,000	Yes	No	No	No	No	No	No	Someone you know but not closely	Once per week	More than 2 years	No	Yes	Yes	No	No	No	Yes	Yes	Yes	Yes	Yes	Yes	Yes	Yes	No	Yes	No	Yes	Yes	No	Yes	High risk	Yes
29	450000	no	4	4	no				5522	25-29	20-29	Male	Completed primary	Primary education	Never married	>200,000	No	No	Yes	No	No	No	No	A close friend	Every day	More than 2 years	No	Yes	No	Yes	No	Yes	No	Yes	No	No	Yes	Yes	Yes	Yes	No	No	No	Yes	Yes	No	No	No risk
37	30000	no	10	10	no				5523	35-39	30-39	Male	Completed secondary	Secondary and above education	Separated/Divorced/Widowed	<50,000	No	No	Yes	No	No	No	Yes	A close friend	Every day	More than 2 years	No	Yes	No	Yes	Yes	Yes	No	Yes	No	No	No	Yes	No	Yes	No	Yes	No	Yes	Yes	No	Yes	No risk
26	80000	no	5	5	no				5524	25-29	20-29	Male	Completed primary	Primary education	Never married	50,000-120,000	No	No	Yes	No	No	No	Yes	A close friend	Every day	More than 2 years	No	Yes	No	Yes	Yes	Yes	No	Yes	Yes	No	No	Yes	Yes	Yes	No	Yes	No	Yes	Yes	No	Yes	High risk	No
37	350000	no	40	20	no	5445	5444		5534	35-39	30-39	Male	Completed secondary	Secondary and above education	Never married	>200,000	No	No	Yes	No	No	No	Yes	Someone you know but not closely	Every day	More than 2 years	No	Yes	No	No	Yes	Yes	No	Yes	Yes	Yes	Yes	Yes	Yes	Yes	No	Yes	No	Yes	Yes	Yes	Yes	No risk
27	600000	no	10	6	yes	5450	5451		5535	25-29	20-29	Male	Completed primary	Primary education	Married partner	>200,000	Yes	No	No	No	No	No	Yes	A close friend	Every day	More than 2 years	Yes	Yes	No	Yes	No	No	No	Yes	No	No	Don't know/ remember	No	No	Yes	No	Yes	No	Yes	Yes	Yes	Yes	No risk
33	30000	no	10	10	no	5448	5449		5536	30-34	30-39	Male	Incomplete primary	Primary education	Never married	<50,000	No	No	Yes	No	No	No	Yes	A close friend	Every day	1-2 years	No	Yes	No	Yes	Yes	No	No	Yes	Yes	Yes	Yes	Yes	Yes	No	No	Yes	No	Yes	Yes	No	No	Low risk	No
19	240000	no	12	7	no				5540	<24	15-19	Male	Completed primary	Primary education	Never married	>200,000	No	No	Yes	No	No	No	Yes	A close friend	Every day	More than 2 years	No	Yes	No	Yes	Yes	Yes	No	No	Yes	Yes	Yes	Yes	Yes	Yes	No	Yes	No	No	Yes	Yes	No	No risk
30	100000	no	6	6	no				5542	30-34	30-39	Male	Completed primary	Primary education	Never married	50,000-120,000	Yes	No	No	No	No	No	Yes	Someone you know but not closely	Every day	More than 2 years	No	Yes	No	Yes	Yes	No	No	No	No	No	No	No	Yes	Yes	No	No	No	Yes	Yes	Yes	No	No risk
35	150000	no	12	10	yes	5459			5551	35-39	30-39	Male	Incomplete secondary	Secondary and above education	Never married	120,001-200,000	Yes	No	No	No	No	No	Yes	A close friend	Once per week	More than 2 years	Yes	Yes	No	Yes	Yes	No	No	Yes	Yes	Yes	Yes	Yes	Yes	Yes	No	Yes	No	Yes	Yes	Yes	Yes	High risk	No
50	200000	no	9	9	no	5496			5556	40+	40+	Male	Completed primary	Primary education	Separated/Divorced/Widowed	120,001-200,000	No	No	Yes	No	No	No	Yes	A close friend	Every day	More than 2 years	No	Yes	Yes	Yes	Yes	No	No	Yes	Yes	Yes	Yes	Yes	Yes	Yes	Yes	Yes	Yes	Yes	Yes	Yes	No	High risk	No
42	120000	no	12	10	no	5495			5557	40+	40+	Male	Completed primary	Primary education	Never married	50,000-120,000	Yes	No	No	No	No	No	No	Someone you know but not closely	Every day	More than 2 years	No	Yes	Yes	Yes	Yes	No	No	Yes	Yes	Yes	Yes	Yes	Yes	Yes	Yes	Yes	Don't know	Yes	Yes	Yes	No	High risk	No
38	240000	no	5	5	no				5562	35-39	30-39	Male	Completed primary	Primary education	Separated/Divorced/Widowed	>200,000	No	No	Yes	No	No	No	Yes	A family member	Every day	More than 2 years	No	No	Yes	No	Yes	No	No	Yes	Yes	No	Yes	Yes	Yes	Yes	No	Yes	Yes	Yes	Yes	Yes	No	High risk	Yes
38	50000	no	15	8	no				5563	35-39	30-39	Male	Incomplete primary	Primary education	Never married	<50,000	Yes	No	No	No	No	No	Yes	Someone you know but not closely	Once per month	6 months to 1 year	No	Yes	No	No	Yes	Yes	No	Yes	Yes	No	Don't know/ remember	Yes	Yes	Yes	Don't know	Yes	Yes	Yes	Yes	Yes	No	Medium risk	Yes
26	100000	no	10	8	no				5580	25-29	20-29	Male	Incomplete primary	Primary education	Never married	50,000-120,000	No	No	Yes	No	No	No	Yes	Someone you know but not closely	Every day	1-2 years	No	Yes	No	Yes	No	Yes	No	Yes	Yes	Yes	Yes	Yes	Yes	Yes	No	No	No	No	Yes	No	No	Medium risk	Yes
24	450000	no	50	30	no				5581	<24	20-29	Male	Completed primary	Primary education	Never married	>200,000	Yes	No	No	No	No	No	Yes	Someone you inject with	Every day	1-2 years	No	Yes	No	Yes	Yes	Yes	No	Yes	Yes	No	Yes	No	No	Don't know	No	Yes	Don't know	No	Yes	Yes	No	Low risk	No
30	80000	no	3	3	no	5484			5582	30-34	30-39	Male	No school	No formal education	Separated/Divorced/Widowed	50,000-120,000	Yes	No	No	No	No	No	Yes	A close friend	Every day	1-2 years	No	No	Yes	No	Yes	No	No	Yes	No	No	Yes	Yes	Yes	Yes	No	Yes	No	Yes	Yes	No	Yes	High risk	Yes
44	450000	no	20	8	no	5483			5583	40+	40+	Male	Completed primary	Primary education	Married partner	>200,000	No	Yes	No	No	No	No	Yes	A close friend	Once per week	More than 2 years	No	Yes	No	Yes	No	No	No	Yes	Yes	Yes	Yes	Yes	Yes	Yes	No	Yes	No	Yes	Yes	Yes	Yes	No risk
20	450000	no	20	5	no				5594	<24	20-29	Male	Incomplete primary	Primary education	Never married	>200,000	Yes	No	No	No	No	No	Yes	A close friend	Every day	More than 2 years	No	Yes	Yes	Yes	Yes	Yes	No	No	No	No	No	Yes	No	Yes	Yes	Yes	No	Yes	Yes	No	No	No risk
34	300000	no	10	10	no	5477			5597	30-34	30-39	Male	No school	No formal education	Never married	>200,000	Yes	No	No	No	No	No	Yes	A close friend	Every day	More than 2 years	No	Yes	No	Yes	Yes	Yes	No	Yes	Yes	Yes	Yes	Yes	Yes	Yes	Yes	Yes	Yes	Yes	Yes	Yes	No	No risk
46	400000	no	15	5	no				5619	40+	40+	Male	Completed primary	Primary education	Separated/Divorced/Widowed	>200,000	No	No	Yes	No	No	No	Yes	Someone you inject with	Once per week	Less than 6 months	No	Yes	No	Yes	Yes	No	No	Yes	No	No	No	Yes	Yes	Yes	No	No	No	Yes	Yes	No	No	No risk
43	150000	no	15	5	no	5474			5627	40+	40+	Male	Incomplete primary	Primary education	Never married	120,001-200,000	No	No	Yes	No	No	No	Yes	A close friend	Every day	6 months to 1 year	No	No	Yes	Yes	Yes	No	No	Yes	No	Yes	Yes	Yes	Yes	No	No	Yes	No	Yes	Yes	No	No	High risk	Yes
43	600000	no	50	10	no	5475			5628	40+	40+	Male	Completed primary	Primary education	Never married	>200,000	Yes	No	No	No	No	No	Yes	A close friend	Once per week	More than 2 years	No	No	Yes	Yes	Yes	No	No	Yes	Yes	Yes	Yes	Yes	Yes	Yes	No	Yes	No	Yes	Yes	Yes	Yes	High risk	Yes
40	900000	no	50	10	no	5476			5629	40+	40+	Male	Completed primary	Primary education	Never married	>200,000	Yes	No	No	No	No	No	Yes	Someone you know but not closely	Once per week	Less than 6 months	No	No	Yes	No	Yes	No	No	Yes	Yes	Yes	Yes	Yes	Yes	Yes	Don't know	Don't know	No	Yes	Yes	No	No	High risk	Yes
36	100000	no	9	4	no				5633	35-39	30-39	Male	No school	No formal education	Never married	50,000-120,000	No	No	Yes	No	No	No	Yes	Someone you know but not closely	Every day	1-2 years	No	Yes	No	Yes	No	Yes	No	Yes	Yes	Yes	Yes	Yes	Yes	No	No	Yes	No	Yes	Yes	No	No	High risk	Yes
27	600000	no	8	8	no				5634	25-29	20-29	Male	Completed primary	Primary education	Married partner	>200,000	Yes	No	No	No	No	No	Yes	A family member	Every day	More than 2 years	No	No	Yes	No	No	Yes	Yes	Yes	Yes	Yes	Yes	Yes	Yes	Yes	Yes	Yes	Yes	No	Yes	No	No	High risk	Yes
30	70000	no	10	7	no				5635	30-34	30-39	Male	No school	No formal education	Never married	50,000-120,000	No	No	Yes	No	No	No	No	Someone you know but not closely	Once per month	6 months to 1 year	No	Yes	Yes	Yes	No	No	No	Yes	Yes	Yes	Yes	Yes	Yes	Yes	No	Yes	No	Yes	Yes	Yes	Yes	High risk	Yes
26	300000	no	10	10	no				5645	25-29	20-29	Male	Completed primary	Primary education	Never married	>200,000	No	No	Yes	No	No	No	Yes	A close friend	Every day	More than 2 years	No	Yes	No	Yes	Yes	No	No	Yes	No	No	Yes	No	No	Yes	Don't know	Yes	Don't know	Yes	Yes	Yes	No	No risk
25	40000	no	6	6	no				5647	25-29	20-29	Male	Completed primary	Primary education	Married partner	<50,000	Yes	No	No	No	No	No	Yes	A close friend	Every day	6 months to 1 year	No	Yes	No	Yes	No	Yes	No	Yes	No	No	No	No	No	Yes	No	No	No	Yes	Yes	No	No	High risk	Yes
30	200000	no	6	6	no				5648	30-34	30-39	Male	Completed primary	Primary education	Never married	120,001-200,000	No	No	Yes	No	No	No	Yes	A close friend	Every day	1-2 years	No	Yes	No	Yes	No	No	No	Yes	No	No	No	Yes	Yes	No	No	No	No	Yes	Yes	No	No	Low risk	Yes
49	300000	no	30	30	yes				5649	40+	40+	Male	Completed primary	Primary education	Separated/Divorced/Widowed	>200,000	No	No	Yes	No	No	No	Yes	A close friend	Every day	More than 2 years	Yes	Yes	No	Yes	Yes	No	No	Yes	Yes	No	No	No	Yes	Yes	No	Yes	No	Yes	Yes	Yes	Yes	No risk
28	400000	no	10	5	no	5468			5654	25-29	20-29	Male	Incomplete primary	Primary education	Never married	>200,000	No	No	No	Yes	No	No	Yes	Someone you know but not closely	Every day	6 months to 1 year	No	No	Yes	Yes	Yes	No	No	Yes	Yes	Yes	Yes	Yes	Yes	Yes	No	Yes	No	Yes	Yes	Yes	Yes	High risk	No
43	90000	no	22	18	no	5469			5655	40+	40+	Male	No school	No formal education	Never married	50,000-120,000	Yes	No	No	No	No	No	Yes	Someone you inject with	Every day	More than 2 years	No	Yes	No	Yes	No	Yes	No	Yes	No	Yes	Yes	Yes	Yes	Yes	Don't know	Yes	No	Yes	Yes	Yes	No	High risk	Yes
22	300000	no	20	8	no	5466			5656	<24	20-29	Male	Completed primary	Primary education	Married partner	>200,000	No	No	Yes	No	No	Yes	Yes	Someone you know but not closely	Every day	More than 2 years	No	No	Yes	No	No	No	Yes	Yes	Yes	Yes	Yes	Yes	Yes	Yes	No	No	No	Yes	Yes	Yes	No	Medium risk	Yes
31	80000	no	7	7	no				5657	30-34	30-39	Male	Incomplete primary	Primary education	Never married	50,000-120,000	No	No	Yes	No	No	No	Yes	A close friend	Every day	Less than 6 months	No	No	Yes	Yes	Yes	Yes	No	Yes	Yes	Yes	Yes	Yes	Yes	No	No	Yes	No	Yes	Yes	No	No	High risk	Yes
35	150000	no	9	7	no				5658	35-39	30-39	Male	Completed primary	Primary education	Never married	120,001-200,000	Yes	No	No	Yes	No	No	Yes	Someone you know but not closely	Every day	More than 2 years	No	Yes	Yes	No	No	No	No	Yes	Yes	No	No	Yes	Yes	Yes	No	Yes	No	Yes	Yes	Yes	Yes	High risk	Yes
36	300000	no	10	6	no				5659	35-39	30-39	Male	Completed primary	Primary education	Never married	>200,000	No	Yes	No	No	No	No	Yes	A close friend	Every day	More than 2 years	No	Yes	No	Yes	Yes	No	No	Yes	Yes	Yes	Yes	Yes	Yes	Yes	Yes	Yes	Yes	No	Yes	Yes	No	No risk
30	150000	no	100	25	no				5660	30-34	30-39	Male	Incomplete secondary	Secondary and above education	Married partner	120,001-200,000	No	No	Yes	No	No	No	Yes	Someone you inject with	Every day	More than 2 years	No	Yes	No	No	Yes	No	Yes	Yes	Yes	Yes	Yes	No	No	Yes	No	Yes	No	Yes	Yes	No	Yes	Low risk	No
34	450000	no	30	30	no				5661	30-34	30-39	Male	Completed primary	Primary education	Never married	>200,000	No	No	Yes	No	No	No	Yes	A close friend	Every day	More than 2 years	No	Yes	No	Yes	Yes	Yes	No	Yes	Yes	Yes	Yes	Yes	Yes	Yes	No	Yes	No	Yes	Yes	Yes	Yes	High risk	No
39	90000	no	30	20	no				5662	35-39	30-39	Male	Completed primary	Primary education	Never married	50,000-120,000	Yes	No	No	No	No	No	Yes	A close friend	Every day	More than 2 years	No	Yes	No	Yes	No	No	No	Yes	No	No	No	Yes	Yes	Yes	No	Yes	No	Yes	Yes	Yes	Yes	No risk
44	150000	no	15	8	no				5665	40+	40+	Female	No school	No formal education	Never married	120,001-200,000	No	No	No	Yes	No		Yes	A family member	Once per week	Less than 6 months	No	Yes	Yes	Yes	Yes	Yes	Yes	Yes	Yes	Yes	Yes	Yes	Yes	Yes	No	Yes	No	Yes	Yes	Yes	Yes	High risk	No
23	500000	no	30	10	no				5666	<24	20-29	Male	Completed primary	Primary education	Separated/Divorced/Widowed	>200,000	Yes	No	No	No	No	No	Yes	Someone you inject with	Once per week	Less than 6 months	No	No	Yes	Yes	Yes	No	No	Yes	Yes	Yes	Yes	Yes	Yes	Yes	No	Yes	No	Yes	Yes	No	Yes	High risk	Yes
41	100000	no	5	5	no				5667	40+	40+	Male	Completed primary	Primary education	Separated/Divorced/Widowed	50,000-120,000	No	No	Yes	No	No	No	Yes	A close friend	Every day	1-2 years	No	Yes	No	Yes	Yes	No	No	Yes	Yes	Yes	Yes	Yes	Yes	Yes	No	Yes	No	Yes	Yes	Yes	Yes	High risk	Yes
37	360000	no	1	1	no				5668	35-39	30-39	Male	Completed primary	Primary education	Separated/Divorced/Widowed	>200,000	No	No	Yes	No	No	No	Yes	Someone you inject with	Less than once per month	Less than 6 months	No	Yes	No	Yes	Yes	Yes	No	Yes	Yes	Yes	Don't know/ remember	Yes	Yes	Yes	Don't know	Yes	Yes	Yes	Yes	Yes	No	High risk	No
32	150000	no	10	8	no				5675	30-34	30-39	Male	Completed primary	Primary education	Separated/Divorced/Widowed	120,001-200,000	Yes	No	No	No	No	No	Yes	Someone you inject with	Less than once per month	Less than 6 months	No	Yes	Yes	No	Yes	Yes	No	Yes	Yes	Yes	Yes	Yes	Yes	Yes	No	Yes	No	Yes	Yes	Don't know	Yes	High risk	No
40	200000	no	6	6	no				5677	40+	40+	Female	No school	No formal education	Separated/Divorced/Widowed	120,001-200,000	No	No	No	Yes	No		Yes	Someone you know but not closely	Once per week	Less than 6 months	No	No	Yes	Yes	Yes	Yes	No	Yes	Yes	No	No	Yes	Yes	Yes	No	Yes	No	Yes	Yes	No	Yes	High risk	Yes
39	345000	no	5	5	no				5679	35-39	30-39	Male	More than Secondary	Secondary and above education	Separated/Divorced/Widowed	>200,000	No	No	No	No	No	No	Yes	A close friend	Once per month	1-2 years	No	Yes	No	Yes	Yes	No	No	Yes	Yes	Yes	Yes	Yes	Yes	Yes	Yes	Yes	No	Yes	Yes	No	No	Low risk	No
31	80000	no	20	6	no				5680	30-34	30-39	Male	Completed primary	Primary education	Married partner	50,000-120,000	Yes	No	No	No	No	No	Yes	A family member	Every day	1-2 years	No	Yes	No	Yes	No	No	No	No	No	No	No	No	No	Yes	No	Yes	No	Yes	Yes	No	Yes	No risk
32	25000	no	5	5	no				5684	30-34	30-39	Female	Completed primary	Primary education	Separated/Divorced/Widowed	<50,000	No	No	No	Yes	No		Yes	A close friend	Every day	More than 2 years	No	Yes	No	Yes	Yes	Yes	Yes	Yes	Yes	Yes	Yes	Yes	Yes	Yes	No	Yes	No	Yes	Yes	Yes	Yes	High risk	No
38	250000	no	7	5	no	5454			5690	35-39	30-39	Male	No school	No formal education	Never married	>200,000	Yes	No	No	No	No	No	Yes	A close friend	Every day	More than 2 years	No	No	Yes	No	No	No	No	Yes	Yes	Yes	Yes	Yes	Yes	Yes	Don't know	Yes	No	Yes	Yes	Yes	No	High risk	Yes
36	500000	no	15	8	no	5453	5452		5692	35-39	30-39	Male	Completed primary	Primary education	Separated/Divorced/Widowed	>200,000	No	Yes	Yes	No	No	No	Yes	A close friend	Every day	More than 2 years	No	No	Yes	No	No	No	No	Yes	Yes	Yes	Yes	Yes	Yes	Don't know	No	Yes	Yes	Yes	Yes	No	No	Medium risk	Yes
32	150000	no	10	9	no	7201			5693	30-34	30-39	Male	Completed primary	Primary education	Never married	120,001-200,000	No	No	Yes	No	No	No	Yes	Someone you know but not closely	Once per week	Less than 6 months	No	Yes	No	Yes	Yes	No	No	Yes	No	No	Yes	Yes	No	Yes	No	Yes	No	No	Yes	No	No	Medium risk	Yes
41	90000	no	12	9	no	5499			5694	40+	40+	Male	Completed primary	Primary education	Never married	50,000-120,000	Yes	No	No	No	No	No	Yes	Someone you know but not closely	Less than once per month	Less than 6 months	No	Yes	No	Yes	Yes	No	No	Yes	No	No	Yes	Yes	Yes	Yes	No	Yes	No	Yes	Yes	No	Yes	No risk
35	600000	no	50	50	no	7202			5695	35-39	30-39	Male	Completed primary	Primary education	Never married	>200,000	No	No	No	Yes	No	No	Yes	Someone you know but not closely	Every day	1-2 years	No	Yes	Yes	Yes	Yes	No	No	Yes	Yes	Yes	Yes	Yes	Yes	Yes	No	Yes	No	Yes	Yes	No	Yes	High risk	Yes
28	40000	no	10	10	no				5714	25-29	20-29	Male	Incomplete secondary	Secondary and above education	Never married	<50,000	No	No	Yes	No	No	No	Yes	A close friend	Every day	More than 2 years	No	Yes	No	Yes	Yes	No	No	Yes	Yes	No	No	Yes	No	Yes	Yes	Yes	No	Yes	Yes	No	No	Low risk	No
23	40000	no	6	6	no				5715	<24	20-29	Male	Completed secondary	Secondary and above education	Married partner	<50,000	No	No	Yes	No	No	No	Yes	A close friend	Every day	6 months to 1 year	No	Yes	No	Yes	No	No	No	Yes	Yes	Yes	Yes	Yes	Yes	Yes	No	Yes	No	Yes	Yes	No	Yes	Medium risk	Yes
33	800000	no	15	15	no				5716	30-34	30-39	Male	Completed primary	Primary education	Separated/Divorced/Widowed	>200,000	No	Yes	No	No	No	No	Yes	A close friend	Every day	More than 2 years	No	Yes	No	Yes	Yes	No	No	Yes	Yes	Yes	Yes	Yes	Yes	Yes	No	Yes	No	Yes	Yes	No	Yes	No risk
25	30000	no	10	10	no				5717	25-29	20-29	Male	Completed primary	Primary education	Married partner	<50,000	No	No	Yes	No	No	No	Yes	Someone you know but not closely	Once per week	Less than 6 months	No	No	Yes	Yes	No	Yes	No	Yes	Yes	Yes	Yes	Yes	Yes	Yes	No	Yes	No	Yes	Yes	Yes	Yes	High risk	Yes
29	300000	no	6	4	no				5718	25-29	20-29	Male	Incomplete secondary	Secondary and above education	Never married	>200,000	Yes	No	No	No	No	No	Yes	Someone you know but not closely	Once per week	Less than 6 months	No	Yes	Yes	Yes	Yes	No	No	Yes	Yes	Yes	Yes	Yes	Yes	Yes	No	Yes	No	Yes	Yes	Yes	Yes	Medium risk	Yes
36	400000	no	20	20	no				5719	35-39	30-39	Male	Incomplete primary	Primary education	Separated/Divorced/Widowed	>200,000	Yes	No	No	No	No	No	Yes	Someone you know but not closely	Once per week	Less than 6 months	No	Yes	Yes	No	Yes	Yes	No	Yes	Yes	Yes	Yes	Yes	Yes	Yes	No	Yes	No	Yes	Yes	Yes	Yes	Don't know
35	100000	no	5	5	no	5457			5726	35-39	30-39	Male	More than Secondary	Secondary and above education	Never married	50,000-120,000	No	No	Yes	No	No	No	Yes	A close friend	Every day	1-2 years	No	No	Yes	Yes	Yes	No	No	Yes	Yes	Yes	Yes	Yes	Yes	Yes	No	Yes	No	Yes	Yes	No	Yes	Low risk	No
29	100000	no	20	19	no	5492			5728	25-29	20-29	Male	Completed primary	Primary education	Separated/Divorced/Widowed	50,000-120,000	No	No	Yes	No	No	No	Yes	Someone you know but not closely	Once per week	Less than 6 months	No	No	Yes	Yes	No	Yes	No	Yes	Yes	Yes	Yes	Yes	Yes	No	No	Yes	No	Yes	Yes	No	No	High risk	Yes
24	100000	no	5	5	no				5729	<24	20-29	Male	Completed primary	Primary education	Married partner	50,000-120,000	No	No	Yes	No	No	No	Yes	A close friend	Every day	6 months to 1 year	No	No	Yes	Yes	No	No	No	Yes	Yes	No	Yes	Yes	Yes	No	No	Yes	No	Yes	Yes	No	No	High risk	Yes
42	210000	no	5	5	no				5730	40+	40+	Male	Completed secondary	Secondary and above education	Never married	>200,000	No	Yes	No	No	No	No	Yes	Someone you know but not closely	Once per week	Less than 6 months	No	Yes	Yes	No	Yes	Yes	No	Yes	Yes	Yes	Yes	Yes	Yes	Yes	No	Yes	Don't know	Yes	Yes	No	No	High risk	No
35	500000	no	20	10	no				5731	35-39	30-39	Male	Completed primary	Primary education	Married partner	>200,000	No	Yes	No	No	No	No	Yes	Someone you know but not closely	Every day	Less than 6 months	No	Yes	No	Yes	Yes	Yes	No	Yes	No	No	Don't know/ remember	Yes	Yes	Yes	No	Yes	No	Yes	Yes	No	Yes	No risk
35	450000	no	5	5	no	5487			5741	35-39	30-39	Male	Completed primary	Primary education	Separated/Divorced/Widowed	>200,000	Yes	No	No	No	No	No	No	A close friend	Every day	More than 2 years	No	No	Yes	No	No	No	No	Yes	Yes	Yes	No	Yes	Yes	Yes	Yes	No	No	Yes	Yes	No	No	High risk	Yes
38	150000	no	20	19	no	5485			5742	35-39	30-39	Male	Completed primary	Primary education	Separated/Divorced/Widowed	120,001-200,000	No	No	Yes	No	No	No	Yes	A close friend	Every day	More than 2 years	No	Yes	No	Yes	No	Yes	No	Yes	Yes	Yes	Yes	Yes	Yes	Yes	No	Yes	No	Yes	Yes	No	Yes	High risk	Yes
37	450000	no	20	9	no	5486			5743	35-39	30-39	Male	Completed primary	Primary education	Separated/Divorced/Widowed	>200,000	Yes	No	No	No	No	No	Yes	Someone you inject with	Every day	More than 2 years	No	Yes	Yes	Yes	Yes	No	No	Yes	Yes	Yes	Yes	Yes	Yes	Yes	No	Yes	No	Yes	Yes	Yes	Yes	High risk	No
44	600000	no	10	10	no				5750	40+	40+	Male	Completed primary	Primary education	Separated/Divorced/Widowed	>200,000	No	Yes	No	No	No	No	Yes	A close friend	Every day	1-2 years	No	Yes	No	Yes	No	No	No	Yes	Yes	Yes	Yes	Yes	Yes	Yes	No	Yes	No	Yes	Yes	Yes	Yes	High risk	No
27	300000	no	20	4	no				5751	25-29	20-29	Male	Incomplete primary	Primary education	Never married	>200,000	No	No	Yes	No	No	No	Yes	A close friend	Every day	More than 2 years	No	Yes	No	Yes	Yes	No	No	Yes	Yes	Yes	Yes	Yes	Yes	Yes	No	Yes	No	Yes	Yes	Yes	Yes	High risk	No
24	50000	no	15	10	no				5752	<24	20-29	Male	Completed primary	Primary education	Never married	<50,000	Yes	No	No	No	No	No	Yes	A close friend	Less than once per month	More than 2 years	No	Yes	No	Yes	No	Yes	No	No	No	No	No	Yes	No	Yes	No	Yes	No	Yes	Yes	No	Yes	Low risk	No
31	80000	no	10	8	yes				5753	30-34	30-39	Male	Completed secondary	Secondary and above education	Married partner	50,000-120,000	No	No	Yes	No	No	No	Yes	A close friend	Every day	6 months to 1 year	Yes	Yes	No	Yes	Yes	No	No	Yes	Yes	Yes	No	Yes	Yes	Yes	No	Yes	No	Yes	Yes	No	Yes	High risk	Yes
25	80000	no	6	6	no				5754	25-29	20-29	Male	Incomplete primary	Primary education	Never married	50,000-120,000	Yes	No	No	No	No	No	Yes	A close friend	Every day	6 months to 1 year	No	Yes	No	Yes	No	Yes	No	Yes	No	No	Yes	Yes	Yes	Yes	No	Yes	No	Yes	Yes	No	Yes	Low risk	Yes
33	300000	no	10	10	yes				5755	30-34	30-39	Male	Completed primary	Primary education	Never married	>200,000	No	Yes	No	No	No	No	Yes	A close friend	Every day	More than 2 years	Yes	Yes	No	Yes	Yes	No	No	Yes	Yes	Yes	Yes	Yes	Yes	Yes	Yes	Yes	No	Yes	Yes	No	No	High risk	No
40	120000	no	10	10	no				5759	40+	40+	Male	Completed primary	Primary education	Married partner	50,000-120,000	No	No	Yes	No	No	No	Yes	A close friend	Every day	6 months to 1 year	No	Yes	No	Yes	No	Yes	No	Yes	Yes	Yes	No	No	Yes	Yes	No	Yes	No	Yes	Yes	No	Yes	Medium risk	No
35	80000	no	10	10	no				5760	35-39	30-39	Male	Incomplete primary	Primary education	Never married	50,000-120,000	No	No	Yes	No	No	No	Yes	A close friend	Every day	6 months to 1 year	No	Yes	No	Yes	No	No	No	Yes	Yes	Yes	Yes	Yes	No	Yes	No	Yes	Yes	Yes	Yes	No	No	Medium risk	No
43	120000	no	100	20	yes				5761	40+	40+	Male	Incomplete secondary	Secondary and above education	Separated/Divorced/Widowed	50,000-120,000	No	Yes	No	No	No	No	Yes	A close friend	Every day	More than 2 years	Yes	Yes	No	Yes	Yes	Yes	No	Yes	Yes	Yes	Yes	Yes	Yes	Yes	No	Yes	No	Yes	Yes	No	Yes	Low risk	No
21	180000	no	5	5	no	5464	5465		5762	<24	20-29	Male	Incomplete primary	Primary education	Never married	120,001-200,000	No	No	No	Yes	No	No	Yes	A close friend	Every day	More than 2 years	No	Yes	No	Yes	Yes	No	No	Yes	Yes	Yes	Yes	Yes	Yes	Yes	Yes	Yes	Yes	Yes	Yes	Yes	No	High risk	No
38	450000	no	10	10	no	5470			5764	35-39	30-39	Male	Incomplete primary	Primary education	Never married	>200,000	No	No	No	Yes	No	No	Yes	Someone you know but not closely	Once per month	More than 2 years	No	Yes	Yes	Yes	Yes	Yes	No	Yes	Yes	Yes	Yes	Yes	Yes	Yes	No	Yes	No	Yes	Yes	Yes	Yes	Medium risk	Yes
18	50000	no	3	3	yes				5770	<24	15-19	Male	Completed primary	Primary education	Never married	<50,000	No	No	No	No	Yes	No	Yes	A close friend	Every day	Less than 6 months	Yes	Yes	Yes	Yes	Yes	No	No	Yes	Yes	Yes	Yes	Yes	No	Yes	No	Yes	Yes	Yes	Yes	No	No	Low risk	Yes
25	350000	no	8	7	no				5774	25-29	20-29	Male	Completed primary	Primary education	Never married	>200,000	Yes	No	No	No	No	No	Yes	A close friend	Every day	More than 2 years	No	Yes	No	Yes	Yes	Yes	No	Yes	Yes	Yes	Yes	Yes	Yes	Yes	No	Yes	No	Yes	Yes	No	Yes	High risk	No
32	50000	no	10	10	no				5775	30-34	30-39	Male	More than Secondary	Secondary and above education	Never married	<50,000	No	No	No	Yes	No	No	Yes	A close friend	Every day	More than 2 years	No	Yes	Yes	Yes	Yes	No	No	Yes	Yes	Yes	Yes	Yes	Yes	Yes	No	Yes	No	Yes	Yes	Yes	Yes	High risk	Yes
26	100000	no	15	7	no				5776	25-29	20-29	Male	Incomplete secondary	Secondary and above education	Never married	50,000-120,000	No	No	Yes	No	No	No	No	A close friend	Every day	Less than 6 months	No	Yes	No	No	Yes	No	No	Yes	Yes	Yes	Yes	Yes	Yes	Yes	No	Yes	No	Yes	Yes	No	Yes	Low risk	No
29	50000	no	10	2	no				5777	25-29	20-29	Male	Completed primary	Primary education	Never married	<50,000	No	No	No	No	Yes	No	Yes	Someone you know but not closely	Once per month	Less than 6 months	No	No	No	Yes	Yes	Yes	Yes	Yes	No	Yes	Yes	Yes	Yes	Yes	Yes	Yes	No	Yes	Yes	No	No	High risk	Yes
33	15000	no	6	5	no				5778	30-34	30-39	Male	Completed secondary	Secondary and above education	Never married	<50,000	Yes	No	No	No	No	No	Yes	Someone you know but not closely	Every day	More than 2 years	No	No	Yes	Yes	No	Yes	No	Yes	Yes	Yes	Yes	Yes	Yes	Yes	No	Yes	No	Yes	Yes	No	Yes	High risk	No
37	80000	no	5	5	no				5779	35-39	30-39	Male	Incomplete primary	Primary education	Never married	50,000-120,000	No	No	Yes	No	No	No	Yes	A close friend	Every day	6 months to 1 year	No	Yes	No	Yes	Yes	No	No	Yes	No	No	Yes	No	Yes	Yes	No	Yes	Yes	No	Yes	No	No	High risk	Yes
27	240000	no	30	10	no				5785	25-29	20-29	Male	Incomplete secondary	Secondary and above education	Separated/Divorced/Widowed	>200,000	No	Yes	No	No	No	No	Yes	A close friend	Every day	1-2 years	No	Yes	Yes	Yes	Yes	No	No	Yes	Yes	Yes	Yes	Yes	Yes	Yes	No	Yes	Yes	Yes	Yes	Yes	No	High risk	No
30	150000	no	5	4	no	5422	5421	5420	5798	30-34	30-39	Male	Incomplete secondary	Secondary and above education	Never married	120,001-200,000	Yes	No	No	No	No	No	Yes	Someone you know but not closely	Once per week	Less than 6 months	No	Yes	No	Yes	Yes	No	No	No	No	No	No	Yes	No	Yes	Yes	No	No	Yes	Yes	No	No	Medium risk	No
44	400000	no	10	10	no	5414	5415	5416	5799	40+	40+	Male	Completed secondary	Secondary and above education	Separated/Divorced/Widowed	>200,000	No	Yes	No	No	No	No	No	A close friend	Every day	More than 2 years	No	Yes	No	Yes	No	No	No	Yes	Yes	No	Yes	Yes	Yes	Yes	No	Yes	No	Yes	Yes	Yes	Yes	Medium risk	No
28	180000	no	30	15	no	5419	5418	5417	5800	25-29	20-29	Male	Incomplete secondary	Secondary and above education	Never married	120,001-200,000	No	No	Yes	No	No	No	Yes	A close friend	Every day	More than 2 years	No	No	Yes	Yes	Yes	No	No	No	Yes	Yes	Yes	Yes	Yes	Yes	No	Yes	No	Yes	Yes	No	Yes	High risk	Yes
[truncated: 10 more columns]
